# Supplementary material for: CAV2 Modulates Cetuximab Sensitivity in HNSCC via Ubiquitin-Mediated Disruption of the PACT-PKR Axis
Source: Cancers (Basel). 2026 Apr 2;18(7):1148. doi: 10.3390/cancers18071148 (PMC13072382; doi:10.3390/cancers18071148)
Supplement: Supplementary file 1 [file cancers-18-01148-s001.zip]

Archive with 4 entries (4 files):
- cancers-4203275_Supplementary_Materials.docx
- Supplemenatry File S1 Original Western Data.pdf
- Supplementary Table S2.xlsx
- Supplementary Table S3.xlsx
