# Supplementary material for: CAV2 Modulates Cetuximab Sensitivity in HNSCC via Ubiquitin-Mediated Disruption of the PACT-PKR Axis
Source: Cancers (Basel). 2026 Apr 2;18(7):1148. doi: 10.3390/cancers18071148 (PMC13072382; doi:10.3390/cancers18071148)
Supplement: Supplementary file 1 [file cancers-18-01148-s001.zip › Supplementary Table S2.xlsx]

## Sheet: Sheet1
	bcr_patient_barcode	type	age_at_initial_pathologic_diagnosis	gender	race	ajcc_pathologic_tumor_stage	clinical_stage	histological_type	histological_grade	initial_pathologic_dx_year	menopause_status	birth_days_to	vital_status	tumor_status	last_contact_days_to	death_days_to	cause_of_death	new_tumor_event_type	new_tumor_event_site	new_tumor_event_site_other	new_tumor_event_dx_days_to	treatment_outcome_first_course	margin_status	residual_tumor	OS	OS.time	DSS	DSS.time	DFI	DFI.time	PFI	PFI.time	Redaction
1	TCGA-4P-AA8J	HNSC	66	MALE	BLACK OR AFRICAN AMERICAN	Stage IVA	Stage IVA	Head & Neck Squamous Cell Carcinoma	G2	2013	[Not Available]	-24222	Alive	TUMOR FREE	102	#N/A	[Not Available]	#N/A	#N/A	#N/A	#N/A	Complete Remission/Response	#N/A	#N/A	0	102	0	102	#N/A	#N/A	0	102
2	TCGA-BA-4074	HNSC	69	MALE	WHITE	Stage IVA	Stage IVA	Head & Neck Squamous Cell Carcinoma	G3	2003	[Not Available]	-25282	Dead	WITH TUMOR	#N/A	462	[Not Available]	#N/A	Distant Metastasis	bone (humerus)	396	Complete Remission/Response	#N/A	#N/A	1	462	1	462	#N/A	#N/A	1	396
3	TCGA-BA-4075	HNSC	49	MALE	BLACK OR AFRICAN AMERICAN	Stage III	Stage IVA	Head & Neck Squamous Cell Carcinoma	G2	2004	[Not Available]	-17951	Dead	WITH TUMOR	#N/A	283	[Not Available]	#N/A	Oral Cavity	#N/A	236	Progressive Disease	#N/A	#N/A	1	283	1	283	#N/A	#N/A	1	236
4	TCGA-BA-4076	HNSC	39	MALE	WHITE	[Not Available]	Stage IVA	Head & Neck Squamous Cell Carcinoma	G2	2003	[Not Available]	-14405	Dead	WITH TUMOR	#N/A	415	[Not Available]	#N/A	Larynx	#N/A	286	Complete Remission/Response	#N/A	#N/A	1	415	1	415	#N/A	#N/A	1	286
5	TCGA-BA-4077	HNSC	45	FEMALE	WHITE	Stage IVA	Stage IVB	Head & Neck Squamous Cell Carcinoma	G2	2003	[Not Available]	-16536	Dead	WITH TUMOR	#N/A	1134	[Not Available]	#N/A	#N/A	#N/A	#N/A	Persistent Disease	#N/A	#N/A	1	1134	1	1134	#N/A	#N/A	1	1134
6	TCGA-BA-4078	HNSC	83	MALE	WHITE	[Not Available]	Stage IVA	Head & Neck Squamous Cell Carcinoma	G2	2003	[Not Available]	-30480	Dead	WITH TUMOR	#N/A	276	[Not Available]	#N/A	#N/A	#N/A	#N/A	[Not Available]	#N/A	#N/A	1	276	1	276	#N/A	#N/A	1	276
7	TCGA-BA-5149	HNSC	47	MALE	WHITE	Stage IVA	Stage IVA	Head & Neck Squamous Cell Carcinoma	G2	2010	[Not Available]	-17177	Dead	WITH TUMOR	#N/A	806	[Not Available]	#N/A	Distant Metastasis	Lung	389	Complete Remission/Response	#N/A	#N/A	1	806	1	806	#N/A	#N/A	1	389
8	TCGA-BA-5151	HNSC	72	MALE	WHITE	Stage IVA	Stage IVA	Head & Neck Squamous Cell Carcinoma	G1	2010	[Not Available]	-26569	Alive	TUMOR FREE	722	#N/A	[Not Available]	#N/A	#N/A	#N/A	517	Complete Remission/Response	#N/A	#N/A	0	722	0	722	#N/A	#N/A	1	517
9	TCGA-BA-5152	HNSC	56	MALE	WHITE	Stage IVA	Stage IVA	Head & Neck Squamous Cell Carcinoma	G2	2009	[Not Available]	-20783	Alive	TUMOR FREE	1288	#N/A	[Not Available]	#N/A	#N/A	#N/A	#N/A	Complete Remission/Response	#N/A	#N/A	0	1288	0	1288	#N/A	#N/A	0	1288
10	TCGA-BA-5153	HNSC	51	MALE	WHITE	[Not Available]	Stage III	Head & Neck Squamous Cell Carcinoma	G2	2005	[Not Available]	-18743	Dead	WITH TUMOR	#N/A	1762	[Not Available]	#N/A	Distant Metastasis	bone (hip)	1522	Complete Remission/Response	#N/A	#N/A	1	1762	1	1762	1	1522	1	1522
11	TCGA-BA-5555	HNSC	54	MALE	BLACK OR AFRICAN AMERICAN	Stage IVA	Stage IVA	Head & Neck Squamous Cell Carcinoma	G2	2010	[Not Available]	-19956	Alive	TUMOR FREE	520	#N/A	[Not Available]	#N/A	Oropharynx	L tonsil	248	Complete Remission/Response	#N/A	#N/A	0	520	0	520	#N/A	#N/A	1	248
12	TCGA-BA-5556	HNSC	58	FEMALE	WHITE	Stage II	Stage II	Head & Neck Squamous Cell Carcinoma	G3	2010	[Not Available]	-21444	Alive	TUMOR FREE	725	#N/A	[Not Available]	#N/A	#N/A	#N/A	#N/A	Complete Remission/Response	#N/A	#N/A	0	725	0	725	0	725	0	725
13	TCGA-BA-5557	HNSC	41	FEMALE	[Not Available]	Stage III	Stage IVA	Head & Neck Squamous Cell Carcinoma	G2	2010	[Not Available]	-15247	Alive	TUMOR FREE	623	#N/A	[Not Available]	#N/A	#N/A	#N/A	#N/A	Complete Remission/Response	#N/A	#N/A	0	623	0	623	#N/A	#N/A	0	623
14	TCGA-BA-5558	HNSC	65	MALE	WHITE	[Not Available]	Stage IVA	Head & Neck Squamous Cell Carcinoma	G1	2006	[Not Available]	-23984	Alive	TUMOR FREE	1995	#N/A	[Not Available]	#N/A	#N/A	#N/A	#N/A	Complete Remission/Response	#N/A	#N/A	0	1995	0	1995	#N/A	#N/A	0	1995
15	TCGA-BA-5559	HNSC	71	MALE	WHITE	[Not Available]	Stage IVA	Head & Neck Squamous Cell Carcinoma	G3	2006	[Not Available]	-26286	Dead	WITH TUMOR	#N/A	2083	[Not Available]	#N/A	Oropharynx	#N/A	1614	Complete Remission/Response	#N/A	#N/A	1	2083	1	2083	#N/A	#N/A	1	1614
16	TCGA-BA-6868	HNSC	53	MALE	BLACK OR AFRICAN AMERICAN	[Not Available]	Stage IVB	Head & Neck Squamous Cell Carcinoma	G2	2011	[Not Available]	-19608	Dead	WITH TUMOR	#N/A	472	[Not Available]	#N/A	Distant Metastasis	L neck subdermal mets	344	Partial Remission/Response	#N/A	#N/A	1	472	1	472	#N/A	#N/A	1	344
17	TCGA-BA-6869	HNSC	62	MALE	WHITE	Stage III	Stage III	Head & Neck Squamous Cell Carcinoma	G2	2010	[Not Available]	-22765	Alive	TUMOR FREE	644	#N/A	[Not Available]	#N/A	#N/A	#N/A	#N/A	Complete Remission/Response	#N/A	#N/A	0	644	0	644	0	644	0	644
18	TCGA-BA-6870	HNSC	60	FEMALE	BLACK OR AFRICAN AMERICAN	[Not Available]	Stage IVC	Head & Neck Squamous Cell Carcinoma	G2	2010	[Not Available]	-22222	Dead	#N/A	#N/A	451	[Not Available]	#N/A	#N/A	#N/A	#N/A	[Not Available]	#N/A	#N/A	1	451	#N/A	451	#N/A	#N/A	0	451
19	TCGA-BA-6871	HNSC	75	MALE	WHITE	[Not Available]	Stage IVA	Head & Neck Squamous Cell Carcinoma	G2	2011	[Not Available]	-27708	Dead	WITH TUMOR	#N/A	108	[Not Available]	#N/A	#N/A	#N/A	#N/A	Stable Disease	#N/A	#N/A	1	108	1	108	#N/A	#N/A	1	108
20	TCGA-BA-6872	HNSC	47	MALE	WHITE	[Not Available]	Stage IVA	Head & Neck Squamous Cell Carcinoma	G2	2004	[Not Available]	-17296	Dead	WITH TUMOR	#N/A	384	[Not Available]	#N/A	#N/A	#N/A	#N/A	[Not Available]	#N/A	#N/A	1	384	1	384	#N/A	#N/A	1	384
21	TCGA-BA-6873	HNSC	28	MALE	WHITE	Stage IVA	Stage IVA	Head & Neck Squamous Cell Carcinoma	G2	2011	[Not Available]	-10512	Alive	WITH TUMOR	122	#N/A	[Not Available]	#N/A	Oral Cavity	L Tongue and bilat. neck LNs	66	Progressive Disease	#N/A	#N/A	0	122	0	122	#N/A	#N/A	1	66
22	TCGA-BA-7269	HNSC	61	MALE	WHITE	Stage III	Stage III	Head & Neck Squamous Cell Carcinoma	G1	2010	[Not Available]	-22609	Alive	TUMOR FREE	1273	#N/A	[Not Available]	#N/A	#N/A	#N/A	#N/A	Complete Remission/Response	#N/A	#N/A	0	1273	0	1273	0	1273	0	1273
23	TCGA-BA-A4IF	HNSC	59	MALE	WHITE	[Not Available]	Stage IVA	Head & Neck Squamous Cell Carcinoma	G2	2011	[Not Available]	-21635	Alive	TUMOR FREE	895	#N/A	[Not Available]	New Primary Tumor	#N/A	LUL Lung	463	Complete Remission/Response	#N/A	#N/A	0	895	0	895	#N/A	#N/A	1	463
24	TCGA-BA-A4IG	HNSC	77	MALE	WHITE	[Not Available]	Stage IVA	Head & Neck Squamous Cell Carcinoma	G3	2011	[Not Available]	-28402	Alive	TUMOR FREE	855	#N/A	[Not Available]	#N/A	#N/A	#N/A	#N/A	Complete Remission/Response	#N/A	#N/A	0	855	0	855	#N/A	#N/A	0	855
25	TCGA-BA-A4IH	HNSC	57	MALE	WHITE	[Discrepancy]	Stage IVA	Head & Neck Squamous Cell Carcinoma Basaloid Type	G3	2012	[Not Available]	-21094	Alive	TUMOR FREE	622	#N/A	[Not Available]	#N/A	#N/A	#N/A	#N/A	Complete Remission/Response	#N/A	#N/A	0	622	0	622	#N/A	#N/A	0	622
26	TCGA-BA-A4II	HNSC	46	MALE	WHITE	Stage II	Stage I	Head & Neck Squamous Cell Carcinoma	G1	2011	[Not Available]	-17011	Alive	WITH TUMOR	918	#N/A	[Not Available]	Locoregional Disease	Oral Cavity	L FOM	197	Complete Remission/Response	#N/A	#N/A	0	918	0	918	1	197	1	197
27	TCGA-BA-A6D8	HNSC	59	MALE	BLACK OR AFRICAN AMERICAN	Stage IVA	Stage IVA	Head & Neck Squamous Cell Carcinoma	G2	2012	[Not Available]	-21778	Alive	WITH TUMOR	850	#N/A	[Not Available]	Distant Metastasis	Oral Cavity	R Floor of Mouth	849	Complete Remission/Response	#N/A	#N/A	0	850	0	850	#N/A	#N/A	1	849
28	TCGA-BA-A6DA	HNSC	41	FEMALE	WHITE	Stage IVA	Stage IVA	Head & Neck Squamous Cell Carcinoma	G2	2012	[Not Available]	-15004	Alive	TUMOR FREE	351	#N/A	[Not Available]	#N/A	#N/A	#N/A	#N/A	Complete Remission/Response	#N/A	#N/A	0	351	0	351	#N/A	#N/A	0	351
29	TCGA-BA-A6DB	HNSC	24	FEMALE	WHITE	Stage I	Stage II	Head & Neck Squamous Cell Carcinoma	G1	2012	[Not Available]	-8967	Alive	WITH TUMOR	216	#N/A	[Not Available]	Locoregional Disease	Cervical Lymph Nodes	#N/A	208	Complete Remission/Response	#N/A	#N/A	0	216	0	216	1	208	1	208
30	TCGA-BA-A6DD	HNSC	44	MALE	BLACK OR AFRICAN AMERICAN	Stage IVA	Stage IVA	Head & Neck Squamous Cell Carcinoma	G2	2013	[Not Available]	-16401	Dead	WITH TUMOR	#N/A	173	[Not Available]	#N/A	Cervical Lymph Nodes	#N/A	96	Progressive Disease	#N/A	#N/A	1	173	1	173	#N/A	#N/A	1	96
31	TCGA-BA-A6DE	HNSC	70	FEMALE	WHITE	Stage II	Stage III	Head & Neck Squamous Cell Carcinoma	G2	2013	[Not Available]	-25874	Alive	TUMOR FREE	440	#N/A	[Not Available]	#N/A	#N/A	#N/A	#N/A	Complete Remission/Response	#N/A	#N/A	0	440	0	440	0	440	0	440
32	TCGA-BA-A6DF	HNSC	80	FEMALE	WHITE	Stage IVA	Stage IVA	Head & Neck Squamous Cell Carcinoma	G2	2012	[Not Available]	-29283	Dead	TUMOR FREE	#N/A	238	[Not Available]	#N/A	#N/A	#N/A	#N/A	Complete Remission/Response	#N/A	#N/A	1	238	0	238	#N/A	#N/A	0	238
33	TCGA-BA-A6DG	HNSC	49	MALE	WHITE	[Not Available]	Stage IVA	Head & Neck Squamous Cell Carcinoma	G2	2012	[Not Available]	-18052	Dead	WITH TUMOR	#N/A	69	[Not Available]	#N/A	#N/A	#N/A	#N/A	Progressive Disease	#N/A	#N/A	1	69	1	69	#N/A	#N/A	1	69
34	TCGA-BA-A6DI	HNSC	62	MALE	BLACK OR AFRICAN AMERICAN	[Not Available]	Stage III	Head & Neck Squamous Cell Carcinoma	G2	2012	[Not Available]	-22857	Dead	WITH TUMOR	#N/A	336	[Not Available]	#N/A	Larynx	#N/A	266	Complete Remission/Response	#N/A	#N/A	1	336	1	336	1	266	1	266
35	TCGA-BA-A6DJ	HNSC	62	MALE	ASIAN	Stage IVA	Stage IVA	Head & Neck Squamous Cell Carcinoma	G2	2012	[Not Available]	-22967	Dead	WITH TUMOR	#N/A	407	[Not Available]	#N/A	Distant Metastasis	Lungs	240	Complete Remission/Response	#N/A	#N/A	1	407	1	407	#N/A	#N/A	1	240
36	TCGA-BA-A6DL	HNSC	59	MALE	WHITE	[Not Available]	Stage III	Head & Neck Squamous Cell Carcinoma	G2	2012	[Not Available]	-21886	Alive	TUMOR FREE	623	#N/A	[Not Available]	#N/A	#N/A	#N/A	#N/A	Complete Remission/Response	#N/A	#N/A	0	623	0	623	0	623	0	623
37	TCGA-BA-A8YP	HNSC	50	MALE	BLACK OR AFRICAN AMERICAN	Stage IVB	Stage IVB	Head & Neck Squamous Cell Carcinoma	G2	2013	[Not Available]	-18355	Alive	TUMOR FREE	499	#N/A	[Not Available]	#N/A	#N/A	#N/A	#N/A	Complete Remission/Response	#N/A	#N/A	0	499	0	499	#N/A	#N/A	0	499
38	TCGA-BB-4217	HNSC	68	MALE	BLACK OR AFRICAN AMERICAN	Stage IVA	Stage IVA	Head & Neck Squamous Cell Carcinoma	G3	2008	[Not Available]	-25020	Alive	WITH TUMOR	187	#N/A	[Not Available]	#N/A	#N/A	#N/A	#N/A	Partial Remission/Response	#N/A	#N/A	0	187	0	187	#N/A	#N/A	0	187
39	TCGA-BB-4223	HNSC	48	MALE	WHITE	Stage IVA	Stage IVA	Head & Neck Squamous Cell Carcinoma	G3	2003	[Not Available]	-17608	Alive	TUMOR FREE	3221	#N/A	[Not Available]	#N/A	#N/A	#N/A	#N/A	Complete Remission/Response	#N/A	#N/A	0	3221	0	3221	#N/A	#N/A	0	3221
40	TCGA-BB-4224	HNSC	52	MALE	WHITE	Stage IVA	Stage III	Head & Neck Squamous Cell Carcinoma	G2	2004	[Not Available]	-19119	Alive	WITH TUMOR	278	#N/A	[Not Available]	#N/A	Oral Cavity	#N/A	175	Progressive Disease	#N/A	#N/A	0	278	0	278	#N/A	#N/A	1	175
41	TCGA-BB-4225	HNSC	73	MALE	WHITE	[Not Available]	Stage IVA	Head & Neck Squamous Cell Carcinoma	G3	2003	[Not Available]	-26687	Alive	WITH TUMOR	146	#N/A	[Not Available]	#N/A	#N/A	#N/A	#N/A	Partial Remission/Response	#N/A	#N/A	0	146	0	146	#N/A	#N/A	0	146
42	TCGA-BB-4227	HNSC	66	MALE	WHITE	Stage IVA	Stage IVA	Head & Neck Squamous Cell Carcinoma	G2	2010	[Not Available]	-24322	Alive	WITH TUMOR	134	#N/A	[Not Available]	Locoregional Recurrence	Hypopharynx	#N/A	85	Stable Disease	#N/A	#N/A	0	134	0	134	#N/A	#N/A	1	85
43	TCGA-BB-4228	HNSC	50	MALE	WHITE	Stage III	Stage II	Head & Neck Squamous Cell Carcinoma	GX	2010	[Not Available]	-18536	Alive	TUMOR FREE	559	#N/A	[Not Available]	#N/A	#N/A	#N/A	#N/A	Complete Remission/Response	#N/A	#N/A	0	559	0	559	0	559	0	559
44	TCGA-BB-7861	HNSC	56	MALE	WHITE	Stage III	Stage III	Head & Neck Squamous Cell Carcinoma	[Not Available]	2011	[Not Available]	-20563	Alive	TUMOR FREE	682	#N/A	[Not Available]	#N/A	#N/A	#N/A	#N/A	Complete Remission/Response	#N/A	#N/A	0	682	0	682	0	682	0	682
45	TCGA-BB-7862	HNSC	67	MALE	WHITE	Stage IVA	Stage IVA	Head & Neck Squamous Cell Carcinoma	G3	2011	[Not Available]	-24823	Alive	TUMOR FREE	1117	#N/A	[Not Available]	#N/A	#N/A	#N/A	#N/A	Complete Remission/Response	#N/A	#N/A	0	1117	0	1117	#N/A	#N/A	0	1117
46	TCGA-BB-7863	HNSC	43	FEMALE	WHITE	Stage III	Stage III	Head & Neck Squamous Cell Carcinoma	G2	2011	[Not Available]	-15899	Alive	TUMOR FREE	1025	#N/A	[Not Available]	#N/A	#N/A	#N/A	#N/A	Complete Remission/Response	#N/A	#N/A	0	1025	0	1025	0	1025	0	1025
47	TCGA-BB-7864	HNSC	61	MALE	WHITE	Stage IVA	Stage IVA	Head & Neck Squamous Cell Carcinoma	G2	2010	[Not Available]	-22317	Alive	TUMOR FREE	1527	#N/A	[Not Available]	#N/A	#N/A	#N/A	#N/A	Complete Remission/Response	#N/A	#N/A	0	1527	0	1527	#N/A	#N/A	0	1527
48	TCGA-BB-7866	HNSC	40	MALE	WHITE	[Not Available]	Stage III	Head & Neck Squamous Cell Carcinoma	GX	2010	[Not Available]	-14810	Alive	TUMOR FREE	1368	#N/A	[Not Available]	#N/A	#N/A	#N/A	#N/A	Complete Remission/Response	#N/A	#N/A	0	1368	0	1368	0	1368	0	1368
49	TCGA-BB-7870	HNSC	58	MALE	WHITE	Stage IVA	Stage IVA	Head & Neck Squamous Cell Carcinoma	G3	2009	[Not Available]	-21443	Alive	TUMOR FREE	2016	#N/A	[Not Available]	#N/A	#N/A	#N/A	#N/A	Complete Remission/Response	#N/A	#N/A	0	2016	0	2016	#N/A	#N/A	0	2016
50	TCGA-BB-7871	HNSC	64	FEMALE	WHITE	Stage IVA	Stage IVA	Head & Neck Squamous Cell Carcinoma	G2	2011	[Not Available]	-23409	Alive	WITH TUMOR	750	#N/A	[Not Available]	Distant Metastasis	Distant Metastasis	Pulmonary	428	Complete Remission/Response	#N/A	#N/A	0	750	0	750	#N/A	#N/A	1	428
51	TCGA-BB-7872	HNSC	63	MALE	ASIAN	Stage I	Stage IVA	Head & Neck Squamous Cell Carcinoma	G3	2011	[Not Available]	-23185	Alive	TUMOR FREE	1168	#N/A	[Not Available]	#N/A	#N/A	#N/A	#N/A	Complete Remission/Response	#N/A	#N/A	0	1168	0	1168	#N/A	#N/A	0	1168
52	TCGA-BB-8596	HNSC	69	FEMALE	WHITE	Stage IVA	Stage IVA	Head & Neck Squamous Cell Carcinoma	G3	2005	[Not Available]	-25408	Alive	TUMOR FREE	2161	#N/A	[Not Available]	#N/A	#N/A	#N/A	#N/A	Complete Remission/Response	#N/A	#N/A	0	2161	0	2161	#N/A	#N/A	0	2161
53	TCGA-BB-8601	HNSC	84	MALE	BLACK OR AFRICAN AMERICAN	Stage III	Stage II	Head & Neck Squamous Cell Carcinoma	G2	2010	[Not Available]	-30721	Alive	WITH TUMOR	624	#N/A	[Not Available]	Locoregional Disease	Oral Cavity	#N/A	440	Progressive Disease	#N/A	#N/A	0	624	0	624	#N/A	#N/A	1	440
54	TCGA-BB-A5HU	HNSC	47	MALE	WHITE	Stage IVA	Stage IVA	Head & Neck Squamous Cell Carcinoma	G2	2012	[Not Available]	-17502	Alive	TUMOR FREE	782	#N/A	[Not Available]	#N/A	#N/A	#N/A	#N/A	Complete Remission/Response	#N/A	#N/A	0	782	0	782	#N/A	#N/A	0	782
55	TCGA-BB-A5HY	HNSC	64	MALE	WHITE	Stage IVA	Stage IVA	Head & Neck Squamous Cell Carcinoma	G3	2012	[Not Available]	-23640	Dead	WITH TUMOR	#N/A	321	[Not Available]	Distant Metastasis	Distant Metastasis	Cerebellum	230	Complete Remission/Response	#N/A	#N/A	1	321	1	321	#N/A	#N/A	1	230
56	TCGA-BB-A5HZ	HNSC	65	MALE	WHITE	Stage IVA	Stage IVA	Head & Neck Squamous Cell Carcinoma	G2	2012	[Not Available]	-23906	Alive	WITH TUMOR	827	#N/A	[Not Available]	Distant Metastasis	Distant Metastasis	Adrenal Gland	438	Complete Remission/Response	#N/A	#N/A	0	827	0	827	#N/A	#N/A	1	438
57	TCGA-BB-A6UM	HNSC	52	MALE	WHITE	Stage III	Stage III	Head & Neck Squamous Cell Carcinoma	GX	2010	[Not Available]	-19194	Alive	TUMOR FREE	393	#N/A	[Not Available]	#N/A	#N/A	#N/A	#N/A	Complete Remission/Response	#N/A	#N/A	0	393	0	393	0	393	0	393
58	TCGA-BB-A6UO	HNSC	61	FEMALE	WHITE	Stage IVA	Stage IVA	Head & Neck Squamous Cell Carcinoma	G2	2012	[Not Available]	-22506	Dead	WITH TUMOR	#N/A	268	[Not Available]	#N/A	Distant Metastasis	Lung	212	Complete Remission/Response	#N/A	#N/A	1	268	1	268	#N/A	#N/A	1	212
59	TCGA-C9-A47Z	HNSC	72	FEMALE	ASIAN	Stage III	Stage III	Head & Neck Squamous Cell Carcinoma	G1	2011	[Not Available]	-26592	Dead	TUMOR FREE	#N/A	191	[Not Available]	#N/A	#N/A	#N/A	#N/A	Complete Remission/Response	#N/A	#N/A	1	191	0	191	0	191	0	191
60	TCGA-C9-A480	HNSC	45	FEMALE	ASIAN	Stage III	Stage III	Head & Neck Squamous Cell Carcinoma	G1	2011	[Not Available]	-16567	Alive	TUMOR FREE	386	#N/A	[Not Available]	#N/A	#N/A	#N/A	#N/A	Complete Remission/Response	#N/A	#N/A	0	386	0	386	0	386	0	386
61	TCGA-CN-4722	HNSC	61	FEMALE	WHITE	Stage II	Stage II	Head & Neck Squamous Cell Carcinoma	G1	2010	[Not Available]	-22299	Alive	TUMOR FREE	1483	#N/A	[Not Available]	#N/A	#N/A	#N/A	#N/A	Complete Remission/Response	#N/A	#N/A	0	1483	0	1483	0	1483	0	1483
62	TCGA-CN-4723	HNSC	67	MALE	WHITE	Stage IVA	Stage IVA	Head & Neck Squamous Cell Carcinoma	G2	2010	[Not Available]	-24815	Alive	TUMOR FREE	1699	#N/A	[Not Available]	#N/A	#N/A	#N/A	#N/A	Complete Remission/Response	#N/A	#N/A	0	1699	0	1699	#N/A	#N/A	0	1699
63	TCGA-CN-4725	HNSC	60	MALE	WHITE	Stage II	Stage II	Head & Neck Squamous Cell Carcinoma	G2	2010	[Not Available]	-22171	Alive	TUMOR FREE	1157	#N/A	[Not Available]	#N/A	#N/A	#N/A	#N/A	Complete Remission/Response	#N/A	#N/A	0	1157	0	1157	0	1157	0	1157
64	TCGA-CN-4726	HNSC	68	MALE	WHITE	Stage IVA	Stage IVA	Head & Neck Squamous Cell Carcinoma	G2	2010	[Not Available]	-25194	Dead	WITH TUMOR	#N/A	142	[Not Available]	#N/A	Distant Metastasis	SKIN NECK	79	Progressive Disease	#N/A	#N/A	1	142	1	142	#N/A	#N/A	1	79
65	TCGA-CN-4727	HNSC	56	MALE	WHITE	Stage IVA	Stage IVA	Head & Neck Squamous Cell Carcinoma	G2	2010	[Not Available]	-20748	Alive	TUMOR FREE	1560	#N/A	[Not Available]	#N/A	#N/A	#N/A	#N/A	Complete Remission/Response	#N/A	#N/A	0	1560	0	1560	#N/A	#N/A	0	1560
66	TCGA-CN-4728	HNSC	56	MALE	WHITE	Stage IVA	Stage IVA	Head & Neck Squamous Cell Carcinoma	G2	2010	[Not Available]	-20660	Alive	TUMOR FREE	1724	#N/A	[Not Available]	#N/A	#N/A	#N/A	#N/A	Complete Remission/Response	#N/A	#N/A	0	1724	0	1724	#N/A	#N/A	0	1724
67	TCGA-CN-4729	HNSC	73	MALE	WHITE	Stage III	Stage IVA	Head & Neck Squamous Cell Carcinoma	G2	2010	[Not Available]	-26713	Alive	TUMOR FREE	392	#N/A	[Not Available]	#N/A	#N/A	#N/A	#N/A	Complete Remission/Response	#N/A	#N/A	0	392	0	392	#N/A	#N/A	0	392
68	TCGA-CN-4730	HNSC	62	MALE	WHITE	Stage IVA	Stage IVA	Head & Neck Squamous Cell Carcinoma	G2	2010	[Not Available]	-22828	Alive	TUMOR FREE	817	#N/A	[Not Available]	#N/A	#N/A	#N/A	#N/A	Complete Remission/Response	#N/A	#N/A	0	817	0	817	#N/A	#N/A	0	817
69	TCGA-CN-4731	HNSC	63	FEMALE	WHITE	Stage IVA	Stage IVA	Head & Neck Squamous Cell Carcinoma	G3	2010	[Not Available]	-23194	Dead	WITH TUMOR	#N/A	998	[Not Available]	#N/A	Oral Cavity	#N/A	243	Persistent Disease	#N/A	#N/A	1	998	1	998	#N/A	#N/A	1	243
70	TCGA-CN-4733	HNSC	61	MALE	WHITE	Stage III	Stage I	Head & Neck Squamous Cell Carcinoma	G3	2010	[Not Available]	-22561	Alive	TUMOR FREE	1586	#N/A	[Not Available]	#N/A	#N/A	#N/A	#N/A	Complete Remission/Response	#N/A	#N/A	0	1586	0	1586	0	1586	0	1586
71	TCGA-CN-4734	HNSC	70	MALE	WHITE	Stage II	Stage II	Head & Neck Squamous Cell Carcinoma	G2	2010	[Not Available]	-25753	Alive	TUMOR FREE	1690	#N/A	[Not Available]	#N/A	#N/A	#N/A	#N/A	Complete Remission/Response	#N/A	#N/A	0	1690	0	1690	0	1690	0	1690
72	TCGA-CN-4735	HNSC	52	MALE	WHITE	Stage IVA	Stage IVA	Head & Neck Squamous Cell Carcinoma	G3	2010	[Not Available]	-19107	Alive	TUMOR FREE	1737	#N/A	[Not Available]	#N/A	#N/A	#N/A	#N/A	Complete Remission/Response	#N/A	#N/A	0	1737	0	1737	#N/A	#N/A	0	1737
73	TCGA-CN-4736	HNSC	70	FEMALE	WHITE	[Not Available]	Stage II	Head & Neck Squamous Cell Carcinoma	G2	2010	[Not Available]	-25683	Dead	WITH TUMOR	#N/A	395	[Not Available]	#N/A	Cervical Lymph Nodes	R NECK	209	Complete Remission/Response	#N/A	#N/A	1	395	1	395	1	209	1	209
74	TCGA-CN-4737	HNSC	19	MALE	WHITE	Stage IVA	Stage II	Head & Neck Squamous Cell Carcinoma	G2	2010	[Not Available]	-7301	Alive	TUMOR FREE	625	#N/A	[Not Available]	#N/A	#N/A	#N/A	#N/A	Complete Remission/Response	#N/A	#N/A	0	625	0	625	#N/A	#N/A	0	625
75	TCGA-CN-4738	HNSC	53	MALE	WHITE	Stage IVA	Stage IVA	Head & Neck Squamous Cell Carcinoma	G2	2009	[Not Available]	-19621	Dead	#N/A	#N/A	436	[Not Available]	#N/A	#N/A	#N/A	#N/A	[Not Available]	#N/A	#N/A	1	436	#N/A	436	#N/A	#N/A	0	436
76	TCGA-CN-4739	HNSC	71	MALE	WHITE	Stage IVA	Stage IVA	Head & Neck Squamous Cell Carcinoma	G2	2009	[Not Available]	-26081	Dead	WITH TUMOR	#N/A	1394	[Not Available]	Locoregional Recurrence	Oropharynx	OROPHARYNX, OVERLAPPING	1302	Complete Remission/Response	#N/A	#N/A	1	1394	1	1394	#N/A	#N/A	1	1302
77	TCGA-CN-4740	HNSC	79	FEMALE	WHITE	Stage IVA	Stage IVA	Head & Neck Squamous Cell Carcinoma	G2	2009	[Not Available]	-29186	Dead	WITH TUMOR	#N/A	839	[Not Available]	#N/A	#N/A	PTERYGOID FOSSA	224	Complete Remission/Response	#N/A	#N/A	1	839	1	839	#N/A	#N/A	1	224
78	TCGA-CN-4741	HNSC	75	MALE	WHITE	Stage IVA	Stage IVA	Head & Neck Squamous Cell Carcinoma	G2	2008	[Not Available]	-27506	Alive	TUMOR FREE	2239	#N/A	[Not Available]	Locoregional Recurrence	Cervical Lymph Nodes	R NECK	1716	Complete Remission/Response	#N/A	#N/A	0	2239	0	2239	#N/A	#N/A	1	1716
79	TCGA-CN-4742	HNSC	48	FEMALE	WHITE	Stage IVA	Stage IVA	Head & Neck Squamous Cell Carcinoma	G3	2008	[Not Available]	-17793	Dead	WITH TUMOR	#N/A	397	[Not Available]	#N/A	#N/A	#N/A	#N/A	Progressive Disease	#N/A	#N/A	1	397	1	397	#N/A	#N/A	1	397
80	TCGA-CN-5355	HNSC	64	MALE	BLACK OR AFRICAN AMERICAN	Stage IVA	Stage IVA	Head & Neck Squamous Cell Carcinoma	G2	2010	[Not Available]	-23670	Alive	TUMOR FREE	1278	#N/A	[Not Available]	#N/A	#N/A	#N/A	#N/A	Complete Remission/Response	#N/A	#N/A	0	1278	0	1278	#N/A	#N/A	0	1278
81	TCGA-CN-5356	HNSC	56	MALE	WHITE	Stage III	Stage III	Head & Neck Squamous Cell Carcinoma	G2	2010	[Not Available]	-20540	Alive	TUMOR FREE	1409	#N/A	[Not Available]	#N/A	#N/A	#N/A	#N/A	Complete Remission/Response	#N/A	#N/A	0	1409	0	1409	0	1409	0	1409
82	TCGA-CN-5358	HNSC	60	MALE	WHITE	Stage II	Stage III	Head & Neck Squamous Cell Carcinoma	G2	2010	[Not Available]	-22138	Dead	TUMOR FREE	#N/A	261	[Not Available]	#N/A	Cervical Lymph Nodes	#N/A	145	Complete Remission/Response	#N/A	#N/A	1	261	0	261	1	145	1	145
83	TCGA-CN-5359	HNSC	59	MALE	WHITE	Stage IVA	Stage IVA	Head & Neck Squamous Cell Carcinoma	G2	2009	[Not Available]	-21858	Dead	WITH TUMOR	#N/A	377	[Not Available]	#N/A	Distant Metastasis	LUNG, BONES, THUMB	356	Complete Remission/Response	#N/A	#N/A	1	377	1	377	#N/A	#N/A	1	356
84	TCGA-CN-5360	HNSC	68	MALE	WHITE	Stage IVA	Stage IVA	Head & Neck Squamous Cell Carcinoma	G2	2008	[Not Available]	-25034	Alive	TUMOR FREE	2169	#N/A	[Not Available]	#N/A	#N/A	#N/A	#N/A	Complete Remission/Response	#N/A	#N/A	0	2169	0	2169	#N/A	#N/A	0	2169
85	TCGA-CN-5361	HNSC	80	MALE	WHITE	Stage IVA	[Not Available]	Head & Neck Squamous Cell Carcinoma	G2	2007	[Not Available]	-29383	Dead	TUMOR FREE	#N/A	2120	[Not Available]	New Primary Tumor	#N/A	#N/A	2062	Complete Remission/Response	#N/A	#N/A	1	2120	0	2120	#N/A	#N/A	1	2062
86	TCGA-CN-5363	HNSC	48	MALE	BLACK OR AFRICAN AMERICAN	Stage IVB	Stage IVB	Head & Neck Squamous Cell Carcinoma	G3	2007	[Not Available]	-17635	Dead	WITH TUMOR	#N/A	253	[Not Available]	#N/A	Distant Metastasis	BONE	53	Complete Remission/Response	#N/A	#N/A	1	253	1	253	#N/A	#N/A	1	53
87	TCGA-CN-5364	HNSC	55	MALE	WHITE	Stage IVA	Stage IVA	Head & Neck Squamous Cell Carcinoma	G2	2006	[Not Available]	-20362	Dead	TUMOR FREE	#N/A	493	[Not Available]	#N/A	#N/A	#N/A	#N/A	Complete Remission/Response	#N/A	#N/A	1	493	0	493	#N/A	#N/A	0	493
88	TCGA-CN-5365	HNSC	38	MALE	WHITE	Stage IVB	Stage IVC	Head & Neck Squamous Cell Carcinoma	G2	2006	[Not Available]	-14190	Dead	WITH TUMOR	#N/A	351	[Not Available]	#N/A	#N/A	#N/A	#N/A	Progressive Disease	#N/A	#N/A	1	351	1	351	#N/A	#N/A	1	351
89	TCGA-CN-5366	HNSC	51	MALE	WHITE	Stage IVA	Stage IVA	Head & Neck Squamous Cell Carcinoma	G2	2006	[Not Available]	-18904	Dead	WITH TUMOR	#N/A	360	[Not Available]	#N/A	Cervical Lymph Nodes	L NECK	276	Complete Remission/Response	#N/A	#N/A	1	360	1	360	#N/A	#N/A	1	276
90	TCGA-CN-5367	HNSC	60	FEMALE	WHITE	Stage IVA	Stage IVA	Head & Neck Squamous Cell Carcinoma	G2	2006	[Not Available]	-22246	Dead	TUMOR FREE	#N/A	352	[Not Available]	#N/A	#N/A	#N/A	#N/A	Complete Remission/Response	#N/A	#N/A	1	352	0	352	#N/A	#N/A	0	352
91	TCGA-CN-5369	HNSC	90	FEMALE	WHITE	Stage IVA	Stage IVA	Head & Neck Squamous Cell Carcinoma	G3	2006	[Not Available]	-32871	Dead	TUMOR FREE	#N/A	380	[Not Available]	#N/A	#N/A	#N/A	#N/A	Complete Remission/Response	#N/A	#N/A	1	380	0	380	#N/A	#N/A	0	380
92	TCGA-CN-5370	HNSC	78	MALE	WHITE	Stage III	Stage II	Head & Neck Squamous Cell Carcinoma	G3	2006	[Not Available]	-28549	Dead	WITH TUMOR	#N/A	259	[Not Available]	#N/A	Oral Cavity	#N/A	123	Complete Remission/Response	#N/A	#N/A	1	259	1	259	1	123	1	123
93	TCGA-CN-5373	HNSC	55	FEMALE	WHITE	Stage I	Stage II	Head & Neck Squamous Cell Carcinoma	G1	2010	[Not Available]	-20143	Alive	TUMOR FREE	1584	#N/A	[Not Available]	#N/A	#N/A	#N/A	#N/A	Complete Remission/Response	#N/A	#N/A	0	1584	0	1584	0	1584	0	1584
94	TCGA-CN-5374	HNSC	56	FEMALE	WHITE	Stage IVA	Stage IVA	Head & Neck Squamous Cell Carcinoma	G3	2007	[Not Available]	-20464	Dead	TUMOR FREE	#N/A	1732	[Not Available]	#N/A	Distant Metastasis	lung	1369	Complete Remission/Response	#N/A	#N/A	1	1732	0	1732	#N/A	#N/A	1	1369
95	TCGA-CN-6010	HNSC	53	MALE	WHITE	Stage IVA	Stage IVA	Head & Neck Squamous Cell Carcinoma	G2	2010	[Not Available]	-19475	Alive	TUMOR FREE	1523	#N/A	[Not Available]	New Primary Tumor	#N/A	nasal cavity	540	Complete Remission/Response	#N/A	#N/A	0	1523	0	1523	#N/A	#N/A	1	540
96	TCGA-CN-6011	HNSC	57	MALE	WHITE	Stage IVA	Stage IVA	Head & Neck Squamous Cell Carcinoma	G3	2010	[Not Available]	-21016	Alive	TUMOR FREE	933	#N/A	[Not Available]	#N/A	#N/A	#N/A	#N/A	Complete Remission/Response	#N/A	#N/A	0	933	0	933	#N/A	#N/A	0	933
97	TCGA-CN-6012	HNSC	66	MALE	WHITE	Stage IVA	Stage III	Head & Neck Squamous Cell Carcinoma	G2	2010	[Not Available]	-24286	Alive	TUMOR FREE	1460	#N/A	[Not Available]	#N/A	#N/A	#N/A	#N/A	Complete Remission/Response	#N/A	#N/A	0	1460	0	1460	#N/A	#N/A	0	1460
98	TCGA-CN-6013	HNSC	56	MALE	WHITE	Stage IVA	Stage IVA	Head & Neck Squamous Cell Carcinoma	G3	2010	[Not Available]	-20703	Dead	WITH TUMOR	#N/A	727	[Not Available]	#N/A	Distant Metastasis	LUNG	323	Complete Remission/Response	#N/A	#N/A	1	727	1	727	#N/A	#N/A	1	323
99	TCGA-CN-6016	HNSC	64	MALE	WHITE	Stage IVA	Stage IVA	Head & Neck Squamous Cell Carcinoma	G2	2010	[Not Available]	-23664	Alive	TUMOR FREE	1443	#N/A	[Not Available]	#N/A	#N/A	#N/A	#N/A	Complete Remission/Response	#N/A	#N/A	0	1443	0	1443	#N/A	#N/A	0	1443
100	TCGA-CN-6017	HNSC	55	MALE	WHITE	Stage IVA	Stage III	Head & Neck Squamous Cell Carcinoma	G2	2010	[Not Available]	-20358	Dead	TUMOR FREE	#N/A	853	[Not Available]	#N/A	#N/A	#N/A	#N/A	Complete Remission/Response	#N/A	#N/A	1	853	0	853	#N/A	#N/A	0	853
101	TCGA-CN-6018	HNSC	85	FEMALE	WHITE	Stage IVA	Stage IVA	Head & Neck Squamous Cell Carcinoma	G2	2011	[Not Available]	-31242	Dead	TUMOR FREE	#N/A	580	[Not Available]	#N/A	#N/A	#N/A	#N/A	Complete Remission/Response	#N/A	#N/A	1	580	0	580	#N/A	#N/A	0	580
102	TCGA-CN-6019	HNSC	61	MALE	WHITE	Stage IVA	Stage IVA	Head & Neck Squamous Cell Carcinoma	G2	2011	[Not Available]	-22485	Alive	TUMOR FREE	1038	#N/A	[Not Available]	#N/A	#N/A	#N/A	#N/A	Complete Remission/Response	#N/A	#N/A	0	1038	0	1038	#N/A	#N/A	0	1038
103	TCGA-CN-6020	HNSC	58	MALE	BLACK OR AFRICAN AMERICAN	Stage III	Stage IVA	Head & Neck Squamous Cell Carcinoma	G2	2011	[Not Available]	-21232	Dead	TUMOR FREE	#N/A	205	[Not Available]	#N/A	#N/A	#N/A	#N/A	Complete Remission/Response	#N/A	#N/A	1	205	0	205	#N/A	#N/A	0	205
104	TCGA-CN-6021	HNSC	63	FEMALE	WHITE	[Not Available]	Stage III	Head & Neck Squamous Cell Carcinoma	G2	2010	[Not Available]	-23212	Dead	WITH TUMOR	#N/A	276	[Not Available]	#N/A	#N/A	#N/A	#N/A	Progressive Disease	#N/A	#N/A	1	276	1	276	#N/A	#N/A	1	276
105	TCGA-CN-6022	HNSC	49	MALE	WHITE	Stage IVA	Stage IVA	Head & Neck Squamous Cell Carcinoma	G3	2010	[Not Available]	-17971	Dead	WITH TUMOR	#N/A	281	[Not Available]	#N/A	Cervical Lymph Nodes	#N/A	101	Progressive Disease	#N/A	#N/A	1	281	1	281	#N/A	#N/A	1	101
106	TCGA-CN-6023	HNSC	73	MALE	WHITE	Stage IVA	Stage IVA	Head & Neck Squamous Cell Carcinoma	GX	2010	[Not Available]	-26769	Alive	TUMOR FREE	1584	#N/A	[Not Available]	#N/A	#N/A	#N/A	#N/A	Complete Remission/Response	#N/A	#N/A	0	1584	0	1584	#N/A	#N/A	0	1584
107	TCGA-CN-6024	HNSC	66	MALE	WHITE	Stage IVA	Stage IVA	Head & Neck Squamous Cell Carcinoma	G2	2010	[Not Available]	-24259	Dead	WITH TUMOR	#N/A	337	[Not Available]	#N/A	Cervical Lymph Nodes	#N/A	156	Progressive Disease	#N/A	#N/A	1	337	1	337	#N/A	#N/A	1	156
108	TCGA-CN-6988	HNSC	47	MALE	WHITE	Stage IVA	Stage IVA	Head & Neck Squamous Cell Carcinoma	G3	2011	[Not Available]	-17308	Alive	TUMOR FREE	318	#N/A	[Not Available]	#N/A	#N/A	#N/A	#N/A	Complete Remission/Response	#N/A	#N/A	0	318	0	318	#N/A	#N/A	0	318
109	TCGA-CN-6989	HNSC	64	MALE	WHITE	Stage IVA	Stage IVA	Head & Neck Squamous Cell Carcinoma	G2	2011	[Not Available]	-23515	Dead	WITH TUMOR	#N/A	980	[Not Available]	#N/A	#N/A	#N/A	436	Complete Remission/Response	#N/A	#N/A	1	980	1	980	#N/A	#N/A	1	436
110	TCGA-CN-6992	HNSC	61	MALE	WHITE	Stage IVA	Stage IVA	Head & Neck Squamous Cell Carcinoma	G2	2011	[Not Available]	-22598	Alive	TUMOR FREE	1066	#N/A	[Not Available]	#N/A	#N/A	#N/A	#N/A	Complete Remission/Response	#N/A	#N/A	0	1066	0	1066	#N/A	#N/A	0	1066
111	TCGA-CN-6994	HNSC	67	MALE	WHITE	Stage IVA	Stage IVA	Head & Neck Squamous Cell Carcinoma	G2	2011	[Not Available]	-24778	Alive	TUMOR FREE	1183	#N/A	[Not Available]	#N/A	#N/A	#N/A	#N/A	Complete Remission/Response	#N/A	#N/A	0	1183	0	1183	#N/A	#N/A	0	1183
112	TCGA-CN-6995	HNSC	78	MALE	WHITE	Stage IVA	Stage IVA	Head & Neck Squamous Cell Carcinoma	G2	2011	[Not Available]	-28850	Dead	TUMOR FREE	#N/A	112	[Not Available]	#N/A	#N/A	#N/A	#N/A	Complete Remission/Response	#N/A	#N/A	1	112	0	112	#N/A	#N/A	0	112
113	TCGA-CN-6996	HNSC	58	FEMALE	WHITE	Stage IVA	Stage IVA	Head & Neck Squamous Cell Carcinoma	G2	2011	[Not Available]	-21447	Dead	WITH TUMOR	#N/A	530	[Not Available]	#N/A	Cervical Lymph Nodes	SUPRASTERNAL NOTCH NODE	350	Complete Remission/Response	#N/A	#N/A	1	530	1	530	#N/A	#N/A	1	350
114	TCGA-CN-6997	HNSC	66	MALE	WHITE	Stage IVA	Stage IVA	Head & Neck Squamous Cell Carcinoma	G3	2011	[Not Available]	-24298	Dead	TUMOR FREE	#N/A	988	[Not Available]	#N/A	Distant Metastasis	LUNG	279	Complete Remission/Response	#N/A	#N/A	1	988	0	988	#N/A	#N/A	1	279
115	TCGA-CN-6998	HNSC	53	MALE	WHITE	Stage IVA	Stage IVA	Head & Neck Squamous Cell Carcinoma	G2	2011	[Not Available]	-19447	Dead	WITH TUMOR	#N/A	357	[Not Available]	#N/A	Oropharynx	tonsil	244	Progressive Disease	#N/A	#N/A	1	357	1	357	#N/A	#N/A	1	244
116	TCGA-CN-A497	HNSC	63	MALE	[Unknown]	Stage III	Stage IVA	Head & Neck Squamous Cell Carcinoma	G2	2011	[Not Available]	-23310	Alive	TUMOR FREE	1065	#N/A	[Not Available]	#N/A	#N/A	#N/A	#N/A	Complete Remission/Response	#N/A	#N/A	0	1065	0	1065	#N/A	#N/A	0	1065
117	TCGA-CN-A498	HNSC	61	FEMALE	WHITE	Stage III	Stage II	Head & Neck Squamous Cell Carcinoma	G1	2011	[Not Available]	-22330	Dead	WITH TUMOR	#N/A	773	[Not Available]	Locoregional Recurrence	Oral Cavity	tongue, r neck nodes	186	Complete Remission/Response	#N/A	#N/A	1	773	1	773	1	186	1	186
118	TCGA-CN-A499	HNSC	60	FEMALE	WHITE	Stage II	Stage I	Head & Neck Squamous Cell Carcinoma	G2	2011	[Not Available]	-21971	Alive	TUMOR FREE	717	#N/A	[Not Available]	#N/A	#N/A	#N/A	#N/A	Complete Remission/Response	#N/A	#N/A	0	717	0	717	0	717	0	717
119	TCGA-CN-A49A	HNSC	60	MALE	WHITE	Stage IVB	Stage IVA	Head & Neck Squamous Cell Carcinoma	G2	2011	[Not Available]	-21995	Dead	WITH TUMOR	#N/A	526	[Not Available]	Distant Metastasis	Distant Metastasis	spine	344	Complete Remission/Response	#N/A	#N/A	1	526	1	526	#N/A	#N/A	1	344
120	TCGA-CN-A49B	HNSC	71	MALE	WHITE	Stage III	Stage III	Head & Neck Squamous Cell Carcinoma	G3	2011	[Not Available]	-26155	Alive	TUMOR FREE	904	#N/A	[Not Available]	#N/A	#N/A	#N/A	#N/A	Complete Remission/Response	#N/A	#N/A	0	904	0	904	0	904	0	904
121	TCGA-CN-A49C	HNSC	67	MALE	WHITE	[Not Available]	Stage IVA	Head & Neck Squamous Cell Carcinoma	GX	2012	[Not Available]	-24495	Alive	TUMOR FREE	645	#N/A	[Not Available]	#N/A	#N/A	#N/A	#N/A	Complete Remission/Response	#N/A	#N/A	0	645	0	645	#N/A	#N/A	0	645
122	TCGA-CN-A63T	HNSC	60	MALE	WHITE	Stage IVA	Stage IVA	Head & Neck Squamous Cell Carcinoma	G3	2011	[Not Available]	-22201	Alive	TUMOR FREE	225	#N/A	[Not Available]	#N/A	#N/A	#N/A	#N/A	Complete Remission/Response	#N/A	#N/A	0	225	0	225	#N/A	#N/A	0	225
123	TCGA-CN-A63U	HNSC	50	MALE	WHITE	Stage IVA	Stage III	Head & Neck Squamous Cell Carcinoma	G3	2011	[Not Available]	-18272	Alive	TUMOR FREE	964	#N/A	[Not Available]	#N/A	#N/A	#N/A	#N/A	Complete Remission/Response	#N/A	#N/A	0	964	0	964	#N/A	#N/A	0	964
124	TCGA-CN-A63V	HNSC	59	MALE	WHITE	Stage IVA	Stage IVA	Head & Neck Squamous Cell Carcinoma	G2	2011	[Not Available]	-21734	Alive	TUMOR FREE	679	#N/A	[Not Available]	#N/A	#N/A	#N/A	#N/A	Complete Remission/Response	#N/A	#N/A	0	679	0	679	#N/A	#N/A	0	679
125	TCGA-CN-A63W	HNSC	48	FEMALE	WHITE	Stage IVA	Stage IVA	Head & Neck Squamous Cell Carcinoma	G2	2012	[Not Available]	-17693	Dead	TUMOR FREE	#N/A	377	[Not Available]	#N/A	#N/A	#N/A	#N/A	Complete Remission/Response	#N/A	#N/A	1	377	0	377	#N/A	#N/A	0	377
126	TCGA-CN-A63Y	HNSC	46	MALE	WHITE	Stage II	Stage I	Head & Neck Squamous Cell Carcinoma	G2	2012	[Not Available]	-17125	Alive	TUMOR FREE	504	#N/A	[Not Available]	#N/A	#N/A	#N/A	#N/A	Complete Remission/Response	#N/A	#N/A	0	504	0	504	0	504	0	504
127	TCGA-CN-A640	HNSC	40	FEMALE	WHITE	Stage IVA	Stage IVA	Head & Neck Squamous Cell Carcinoma	G2	2012	[Not Available]	-14758	Dead	TUMOR FREE	#N/A	134	[Not Available]	#N/A	#N/A	#N/A	#N/A	Complete Remission/Response	#N/A	#N/A	1	134	0	134	#N/A	#N/A	0	134
128	TCGA-CN-A641	HNSC	47	MALE	WHITE	Stage IVA	Stage IVA	Head & Neck Squamous Cell Carcinoma	G2	2012	[Not Available]	-17454	Alive	TUMOR FREE	367	#N/A	[Not Available]	#N/A	#N/A	#N/A	#N/A	Complete Remission/Response	#N/A	#N/A	0	367	0	367	#N/A	#N/A	0	367
129	TCGA-CN-A642	HNSC	57	MALE	WHITE	Stage IVB	Stage IVA	Head & Neck Squamous Cell Carcinoma	G3	2012	[Not Available]	-21011	Dead	WITH TUMOR	#N/A	82	[Not Available]	#N/A	#N/A	#N/A	#N/A	Progressive Disease	#N/A	#N/A	1	82	1	82	#N/A	#N/A	1	82
130	TCGA-CN-A6UY	HNSC	57	MALE	WHITE	Stage IVA	Stage IVA	Head & Neck Squamous Cell Carcinoma	G2	2012	[Not Available]	-20967	Alive	TUMOR FREE	713	#N/A	[Not Available]	#N/A	#N/A	#N/A	#N/A	Complete Remission/Response	#N/A	#N/A	0	713	0	713	#N/A	#N/A	0	713
131	TCGA-CN-A6V1	HNSC	59	MALE	WHITE	Stage IVA	Stage IVA	Head & Neck Squamous Cell Carcinoma	GX	2013	[Not Available]	-21730	Alive	TUMOR FREE	603	#N/A	[Not Available]	#N/A	#N/A	#N/A	#N/A	Complete Remission/Response	#N/A	#N/A	0	603	0	603	#N/A	#N/A	0	603
132	TCGA-CN-A6V3	HNSC	61	MALE	WHITE	Stage IVA	Stage IVA	Head & Neck Squamous Cell Carcinoma	G3	2012	[Not Available]	-22397	Alive	TUMOR FREE	742	#N/A	[Not Available]	#N/A	#N/A	#N/A	#N/A	Complete Remission/Response	#N/A	#N/A	0	742	0	742	#N/A	#N/A	0	742
133	TCGA-CN-A6V6	HNSC	59	MALE	WHITE	Stage IVA	Stage IVA	Head & Neck Squamous Cell Carcinoma	GX	2013	[Not Available]	-21811	Alive	TUMOR FREE	635	#N/A	[Not Available]	#N/A	#N/A	#N/A	#N/A	Complete Remission/Response	#N/A	#N/A	0	635	0	635	#N/A	#N/A	0	635
134	TCGA-CN-A6V7	HNSC	40	MALE	WHITE	Stage IVA	Stage IVA	Head & Neck Squamous Cell Carcinoma	GX	2013	[Not Available]	-14895	Alive	TUMOR FREE	594	#N/A	[Not Available]	#N/A	#N/A	#N/A	#N/A	Complete Remission/Response	#N/A	#N/A	0	594	0	594	#N/A	#N/A	0	594
135	TCGA-CQ-5323	HNSC	82	MALE	WHITE	Stage I	Stage III	Head & Neck Squamous Cell Carcinoma	G2	2007	[Not Available]	-30173	Alive	TUMOR FREE	1466	#N/A	[Not Available]	#N/A	#N/A	#N/A	#N/A	Complete Remission/Response	#N/A	#N/A	0	1466	0	1466	0	1466	0	1466
136	TCGA-CQ-5324	HNSC	59	MALE	WHITE	Stage III	Stage IVA	Head & Neck Squamous Cell Carcinoma	G2	2007	[Not Available]	-21803	Alive	TUMOR FREE	1593	#N/A	[Not Available]	#N/A	#N/A	#N/A	#N/A	Complete Remission/Response	#N/A	#N/A	0	1593	0	1593	#N/A	#N/A	0	1593
137	TCGA-CQ-5325	HNSC	65	MALE	WHITE	Stage I	Stage I	Head & Neck Squamous Cell Carcinoma	G2	2007	[Not Available]	-23833	Dead	WITH TUMOR	#N/A	654	[Not Available]	#N/A	Oral Cavity	#N/A	204	Complete Remission/Response	#N/A	#N/A	1	654	1	654	1	204	1	204
138	TCGA-CQ-5326	HNSC	67	MALE	WHITE	Stage IVA	Stage IVA	Head & Neck Squamous Cell Carcinoma	G3	2007	[Not Available]	-24473	Dead	WITH TUMOR	#N/A	89	[Not Available]	#N/A	#N/A	#N/A	#N/A	Progressive Disease	#N/A	#N/A	1	89	1	89	#N/A	#N/A	1	89
139	TCGA-CQ-5327	HNSC	61	FEMALE	ASIAN	Stage IVA	Stage IVA	Head & Neck Squamous Cell Carcinoma	G2	2008	[Not Available]	-22307	Alive	TUMOR FREE	1660	#N/A	[Not Available]	#N/A	#N/A	#N/A	#N/A	Complete Remission/Response	#N/A	#N/A	0	1660	0	1660	#N/A	#N/A	0	1660
140	TCGA-CQ-5329	HNSC	46	FEMALE	WHITE	Stage II	Stage III	Head & Neck Squamous Cell Carcinoma	G2	2008	[Not Available]	-17028	Alive	TUMOR FREE	2143	#N/A	[Not Available]	#N/A	#N/A	#N/A	#N/A	Complete Remission/Response	#N/A	#N/A	0	2143	0	2143	0	2143	0	2143
141	TCGA-CQ-5330	HNSC	69	FEMALE	WHITE	Stage IVA	Stage III	Head & Neck Squamous Cell Carcinoma	G3	2008	[Not Available]	-25255	Alive	TUMOR FREE	1897	#N/A	[Not Available]	#N/A	#N/A	#N/A	#N/A	Complete Remission/Response	#N/A	#N/A	0	1897	0	1897	#N/A	#N/A	0	1897
142	TCGA-CQ-5331	HNSC	73	FEMALE	WHITE	[Not Available]	Stage IVA	Head & Neck Squamous Cell Carcinoma	G2	2008	[Not Available]	-26901	Alive	TUMOR FREE	1399	#N/A	[Not Available]	#N/A	#N/A	#N/A	#N/A	Complete Remission/Response	#N/A	#N/A	0	1399	0	1399	#N/A	#N/A	0	1399
143	TCGA-CQ-5332	HNSC	87	MALE	WHITE	Stage III	Stage III	Head & Neck Squamous Cell Carcinoma	G2	2008	[Not Available]	-32032	Dead	#N/A	317	317	[Not Available]	#N/A	#N/A	#N/A	#N/A	[Not Available]	#N/A	#N/A	1	317	#N/A	317	#N/A	#N/A	0	317
144	TCGA-CQ-5333	HNSC	74	MALE	WHITE	Stage II	Stage I	Head & Neck Squamous Cell Carcinoma	G3	2008	[Not Available]	-27110	Dead	WITH TUMOR	#N/A	341	[Not Available]	#N/A	Oropharynx	#N/A	176	Complete Remission/Response	#N/A	#N/A	1	341	1	341	1	176	1	176
145	TCGA-CQ-5334	HNSC	87	MALE	WHITE	Stage IVA	Stage IVB	Head & Neck Squamous Cell Carcinoma	G2	2008	[Not Available]	-32024	Dead	WITH TUMOR	#N/A	129	[Not Available]	#N/A	Oral Cavity	#N/A	50	Progressive Disease	#N/A	#N/A	1	129	1	129	#N/A	#N/A	1	50
146	TCGA-CQ-6218	HNSC	52	FEMALE	WHITE	Stage IVA	Stage III	Head & Neck Squamous Cell Carcinoma	G2	2009	[Not Available]	-19096	Alive	TUMOR FREE	1253	#N/A	[Not Available]	#N/A	#N/A	#N/A	#N/A	Complete Remission/Response	#N/A	#N/A	0	1253	0	1253	#N/A	#N/A	0	1253
147	TCGA-CQ-6219	HNSC	50	FEMALE	WHITE	Stage IVA	Stage IVA	Head & Neck Squamous Cell Carcinoma	G2	2007	[Not Available]	-18578	Dead	WITH TUMOR	#N/A	479	[Not Available]	#N/A	Cervical Lymph Nodes	#N/A	195	Complete Remission/Response	#N/A	#N/A	1	479	1	479	#N/A	#N/A	1	195
148	TCGA-CQ-6220	HNSC	69	MALE	WHITE	Stage III	Stage III	Head & Neck Squamous Cell Carcinoma	G2	2007	[Not Available]	-25366	Dead	#N/A	#N/A	985	[Not Available]	#N/A	#N/A	#N/A	#N/A	Complete Remission/Response	#N/A	#N/A	1	985	#N/A	985	0	985	0	985
149	TCGA-CQ-6221	HNSC	79	MALE	WHITE	[Not Available]	Stage II	Head & Neck Squamous Cell Carcinoma	G3	2008	[Not Available]	-29026	Alive	TUMOR FREE	1000	#N/A	[Not Available]	#N/A	#N/A	#N/A	#N/A	Complete Remission/Response	#N/A	#N/A	0	1000	0	1000	0	1000	0	1000
150	TCGA-CQ-6222	HNSC	63	MALE	WHITE	Stage IVA	Stage IVA	Head & Neck Squamous Cell Carcinoma	G2	2008	[Not Available]	-23326	Alive	TUMOR FREE	2016	#N/A	[Not Available]	#N/A	#N/A	#N/A	#N/A	Complete Remission/Response	#N/A	#N/A	0	2016	0	2016	#N/A	#N/A	0	2016
151	TCGA-CQ-6223	HNSC	69	MALE	WHITE	Stage II	Stage IVA	Head & Neck Squamous Cell Carcinoma	G2	2008	[Not Available]	-25266	Alive	TUMOR FREE	1428	#N/A	[Not Available]	#N/A	#N/A	#N/A	#N/A	Complete Remission/Response	#N/A	#N/A	0	1428	0	1428	#N/A	#N/A	0	1428
152	TCGA-CQ-6224	HNSC	52	MALE	WHITE	Stage IVA	Stage II	Head & Neck Squamous Cell Carcinoma	G3	2009	[Not Available]	-19051	Alive	TUMOR FREE	1721	#N/A	[Not Available]	#N/A	#N/A	#N/A	#N/A	Complete Remission/Response	#N/A	#N/A	0	1721	0	1721	#N/A	#N/A	0	1721
153	TCGA-CQ-6225	HNSC	65	MALE	WHITE	Stage III	Stage II	Head & Neck Squamous Cell Carcinoma	G2	2008	[Not Available]	-23988	Dead	#N/A	#N/A	403	[Not Available]	#N/A	Oral Cavity	#N/A	180	Persistent Disease	#N/A	#N/A	1	403	#N/A	403	#N/A	#N/A	1	180
154	TCGA-CQ-6227	HNSC	77	MALE	WHITE	Stage IVA	Stage III	Head & Neck Squamous Cell Carcinoma	G2	2008	[Not Available]	-28466	Dead	WITH TUMOR	#N/A	129	[Not Available]	#N/A	#N/A	#N/A	#N/A	Progressive Disease	#N/A	#N/A	1	129	1	129	#N/A	#N/A	1	129
155	TCGA-CQ-6228	HNSC	71	FEMALE	WHITE	Stage IVA	Stage III	Head & Neck Squamous Cell Carcinoma	G2	2009	[Not Available]	-25942	Dead	#N/A	#N/A	456	[Not Available]	#N/A	Distant Metastasis	left axilla	273	Complete Remission/Response	#N/A	#N/A	1	456	#N/A	456	#N/A	#N/A	1	273
156	TCGA-CQ-6229	HNSC	61	MALE	WHITE	Stage II	Stage III	Head & Neck Squamous Cell Carcinoma	G2	2009	[Not Available]	-22541	Alive	TUMOR FREE	1179	#N/A	[Not Available]	#N/A	#N/A	#N/A	#N/A	Complete Remission/Response	#N/A	#N/A	0	1179	0	1179	0	1179	0	1179
157	TCGA-CQ-7063	HNSC	59	FEMALE	WHITE	Stage I	[Not Available]	Head & Neck Squamous Cell Carcinoma	G1	2008	[Not Available]	-21723	Alive	TUMOR FREE	2133	#N/A	[Not Available]	Locoregional Disease	Oral Cavity	left oral tongue	1160	Complete Remission/Response	#N/A	#N/A	0	2133	0	2133	1	1160	1	1160
158	TCGA-CQ-7064	HNSC	83	FEMALE	WHITE	Stage III	Stage III	Head & Neck Squamous Cell Carcinoma	G2	2008	[Not Available]	-30640	Alive	TUMOR FREE	1973	#N/A	[Not Available]	#N/A	#N/A	#N/A	#N/A	Complete Remission/Response	#N/A	#N/A	0	1973	0	1973	0	1973	0	1973
159	TCGA-CQ-7065	HNSC	40	MALE	ASIAN	Stage II	Stage II	Head & Neck Squamous Cell Carcinoma	G2	2009	[Not Available]	-14676	Alive	TUMOR FREE	1628	#N/A	[Not Available]	#N/A	Oral Cavity	#N/A	230	Complete Remission/Response	#N/A	#N/A	0	1628	0	1628	1	230	1	230
160	TCGA-CQ-7067	HNSC	75	FEMALE	WHITE	Stage I	Stage I	Head & Neck Squamous Cell Carcinoma	G3	2009	[Not Available]	-27707	Alive	TUMOR FREE	509	#N/A	[Not Available]	#N/A	#N/A	#N/A	#N/A	Complete Remission/Response	#N/A	#N/A	0	509	0	509	0	509	0	509
161	TCGA-CQ-7068	HNSC	80	FEMALE	WHITE	Stage II	Stage II	Head & Neck Squamous Cell Carcinoma	G2	2010	[Not Available]	-29530	Alive	TUMOR FREE	1309	#N/A	[Not Available]	New Primary Tumor	Oral Cavity	left buccal mucosa	1148	Complete Remission/Response	#N/A	#N/A	0	1309	0	1309	0	1309	1	1148
162	TCGA-CQ-7069	HNSC	77	FEMALE	WHITE	Stage II	Stage II	Head & Neck Squamous Cell Carcinoma	G2	2010	[Not Available]	-28138	Alive	TUMOR FREE	1274	#N/A	[Not Available]	#N/A	#N/A	#N/A	#N/A	Complete Remission/Response	#N/A	#N/A	0	1274	0	1274	0	1274	0	1274
163	TCGA-CQ-7071	HNSC	76	FEMALE	WHITE	Stage III	Stage IVA	Head & Neck Squamous Cell Carcinoma	G2	2010	[Not Available]	-27928	Alive	TUMOR FREE	1311	#N/A	[Not Available]	#N/A	#N/A	#N/A	#N/A	Complete Remission/Response	#N/A	#N/A	0	1311	0	1311	#N/A	#N/A	0	1311
164	TCGA-CQ-7072	HNSC	51	MALE	WHITE	Stage II	Stage IVA	Head & Neck Squamous Cell Carcinoma	G3	2007	[Not Available]	-18841	Alive	TUMOR FREE	2359	#N/A	[Not Available]	#N/A	#N/A	#N/A	#N/A	Complete Remission/Response	#N/A	#N/A	0	2359	0	2359	#N/A	#N/A	0	2359
165	TCGA-CQ-A4C6	HNSC	63	MALE	ASIAN	Stage II	Stage II	Head & Neck Squamous Cell Carcinoma	G2	2010	[Not Available]	-23205	Alive	TUMOR FREE	1353	#N/A	[Not Available]	#N/A	#N/A	#N/A	#N/A	Complete Remission/Response	#N/A	#N/A	0	1353	0	1353	0	1353	0	1353
166	TCGA-CQ-A4C7	HNSC	88	MALE	WHITE	Stage III	Stage II	Head & Neck Squamous Cell Carcinoma	G3	2010	[Not Available]	-32194	Dead	#N/A	#N/A	353	[Not Available]	#N/A	Oral Cavity	left lateral flap margins overlying reconstructed mandible	207	Complete Remission/Response	#N/A	#N/A	1	353	#N/A	353	1	207	1	207
167	TCGA-CQ-A4C9	HNSC	56	MALE	[Not Evaluated]	Stage III	[Not Available]	Head & Neck Squamous Cell Carcinoma	G2	2011	[Not Available]	-20732	Alive	WITH TUMOR	707	#N/A	[Not Available]	Locoregional Disease	Oral Cavity	#N/A	287	Complete Remission/Response	#N/A	#N/A	0	707	0	707	1	287	1	287
168	TCGA-CQ-A4CA	HNSC	#N/A	MALE	[Not Evaluated]	Stage II	Stage II	Head & Neck Squamous Cell Carcinoma	G2	2011	[Not Available]	#N/A	Alive	TUMOR FREE	#N/A	#N/A	[Not Available]	#N/A	#N/A	#N/A	#N/A	Complete Remission/Response	#N/A	#N/A	0	#N/A	0	#N/A	0	#N/A	0	#N/A
169	TCGA-CQ-A4CB	HNSC	59	MALE	[Not Evaluated]	Stage III	Stage II	Head & Neck Squamous Cell Carcinoma	G2	2011	[Not Available]	-21574	Alive	TUMOR FREE	893	#N/A	[Not Available]	#N/A	#N/A	#N/A	#N/A	Complete Remission/Response	#N/A	#N/A	0	893	0	893	0	893	0	893
170	TCGA-CQ-A4CD	HNSC	69	MALE	WHITE	Stage IVA	Stage IVB	Head & Neck Squamous Cell Carcinoma	G3	2011	[Not Available]	-25497	Alive	TUMOR FREE	1022	#N/A	[Not Available]	#N/A	#N/A	#N/A	#N/A	Complete Remission/Response	#N/A	#N/A	0	1022	0	1022	#N/A	#N/A	0	1022
171	TCGA-CQ-A4CE	HNSC	76	FEMALE	[Not Evaluated]	Stage II	Stage II	Head & Neck Squamous Cell Carcinoma	G2	2011	[Not Available]	-27793	Alive	TUMOR FREE	897	#N/A	[Not Available]	#N/A	#N/A	#N/A	#N/A	Complete Remission/Response	#N/A	#N/A	0	897	0	897	0	897	0	897
172	TCGA-CQ-A4CG	HNSC	78	FEMALE	WHITE	Stage III	Stage II	Head & Neck Squamous Cell Carcinoma	G2	2011	[Not Available]	-28637	Dead	WITH TUMOR	#N/A	430	[Not Available]	#N/A	Distant Metastasis	new primary in left upper lung lobe with metastasis to brain	350	Complete Remission/Response	#N/A	#N/A	1	430	1	430	1	350	1	350
173	TCGA-CQ-A4CH	HNSC	58	MALE	ASIAN	Stage II	Stage IVA	Head & Neck Squamous Cell Carcinoma	G2	2012	[Not Available]	-21455	Dead	WITH TUMOR	#N/A	379	[Not Available]	#N/A	#N/A	trachea	210	Complete Remission/Response	#N/A	#N/A	1	379	1	379	#N/A	#N/A	1	210
174	TCGA-CQ-A4CI	HNSC	73	MALE	WHITE	Stage III	[Not Available]	Head & Neck Squamous Cell Carcinoma Basaloid Type	G3	2011	[Not Available]	-26664	Alive	WITH TUMOR	950	#N/A	[Not Available]	#N/A	Distant Metastasis	lung	517	Complete Remission/Response	#N/A	#N/A	0	950	0	950	1	517	1	517
175	TCGA-CR-5243	HNSC	51	MALE	WHITE	[Not Available]	Stage IVA	Head & Neck Squamous Cell Carcinoma	G3	2003	[Not Available]	-18812	Alive	TUMOR FREE	2562	#N/A	[Not Available]	#N/A	#N/A	#N/A	#N/A	Complete Remission/Response	#N/A	#N/A	0	2562	0	2562	#N/A	#N/A	0	2562
176	TCGA-CR-5247	HNSC	48	MALE	BLACK OR AFRICAN AMERICAN	[Not Available]	Stage III	Head & Neck Squamous Cell Carcinoma	G2	2006	[Not Available]	-17810	Alive	TUMOR FREE	358	#N/A	[Not Available]	#N/A	#N/A	#N/A	#N/A	Complete Remission/Response	#N/A	#N/A	0	358	0	358	0	358	0	358
177	TCGA-CR-5248	HNSC	53	MALE	WHITE	[Not Available]	Stage IVA	Head & Neck Squamous Cell Carcinoma	G3	2006	[Not Available]	-19441	Alive	WITH TUMOR	1663	#N/A	[Not Available]	#N/A	Cervical Lymph Nodes	#N/A	936	Complete Remission/Response	#N/A	#N/A	0	1663	0	1663	#N/A	#N/A	1	936
178	TCGA-CR-5249	HNSC	35	FEMALE	WHITE	Stage II	Stage II	Head & Neck Squamous Cell Carcinoma	GX	2007	[Not Available]	-13047	Alive	TUMOR FREE	1152	#N/A	[Not Available]	#N/A	#N/A	#N/A	#N/A	Complete Remission/Response	#N/A	#N/A	0	1152	0	1152	0	1152	0	1152
179	TCGA-CR-5250	HNSC	71	MALE	WHITE	[Not Available]	Stage II	Head & Neck Squamous Cell Carcinoma	G3	2009	[Not Available]	-26097	Alive	TUMOR FREE	799	#N/A	[Not Available]	#N/A	#N/A	#N/A	#N/A	Complete Remission/Response	#N/A	#N/A	0	799	0	799	0	799	0	799
180	TCGA-CR-6467	HNSC	59	MALE	WHITE	Stage III	Stage IVA	Head & Neck Squamous Cell Carcinoma	G3	2006	[Not Available]	-21689	Alive	TUMOR FREE	1777	#N/A	[Not Available]	#N/A	#N/A	#N/A	#N/A	Complete Remission/Response	#N/A	#N/A	0	1777	0	1777	#N/A	#N/A	0	1777
181	TCGA-CR-6470	HNSC	38	MALE	WHITE	Stage II	Stage IVA	Head & Neck Squamous Cell Carcinoma	G2	2007	[Not Available]	-14133	Alive	TUMOR FREE	1521	#N/A	[Not Available]	#N/A	#N/A	#N/A	#N/A	Complete Remission/Response	#N/A	#N/A	0	1521	0	1521	#N/A	#N/A	0	1521
182	TCGA-CR-6471	HNSC	58	MALE	WHITE	Stage IVA	Stage IVA	Head & Neck Squamous Cell Carcinoma	G2	2007	[Not Available]	-21315	Dead	WITH TUMOR	#N/A	1202	[Not Available]	#N/A	Oropharynx	#N/A	498	Complete Remission/Response	#N/A	#N/A	1	1202	1	1202	#N/A	#N/A	1	498
183	TCGA-CR-6472	HNSC	59	MALE	WHITE	[Not Available]	Stage IVB	Head & Neck Squamous Cell Carcinoma	G3	2008	[Not Available]	-21654	Alive	TUMOR FREE	1050	#N/A	[Not Available]	#N/A	#N/A	#N/A	#N/A	Complete Remission/Response	#N/A	#N/A	0	1050	0	1050	#N/A	#N/A	0	1050
184	TCGA-CR-6473	HNSC	68	MALE	WHITE	[Not Available]	Stage IVA	Head & Neck Squamous Cell Carcinoma	G3	2008	[Not Available]	-24857	Alive	TUMOR FREE	1125	#N/A	[Not Available]	#N/A	#N/A	#N/A	#N/A	Complete Remission/Response	#N/A	#N/A	0	1125	0	1125	#N/A	#N/A	0	1125
185	TCGA-CR-6474	HNSC	51	MALE	WHITE	Stage IVA	Stage IVA	Head & Neck Squamous Cell Carcinoma	G2	2009	[Not Available]	-18840	Dead	WITH TUMOR	#N/A	564	[Not Available]	#N/A	Cervical Lymph Nodes	Right neck	220	Complete Remission/Response	#N/A	#N/A	1	564	1	564	#N/A	#N/A	1	220
186	TCGA-CR-6477	HNSC	56	FEMALE	WHITE	[Not Available]	Stage IVA	Head & Neck Squamous Cell Carcinoma	G2	2010	[Not Available]	-20815	Alive	TUMOR FREE	514	#N/A	[Not Available]	#N/A	#N/A	#N/A	#N/A	Complete Remission/Response	#N/A	#N/A	0	514	0	514	#N/A	#N/A	0	514
187	TCGA-CR-6478	HNSC	66	FEMALE	WHITE	[Not Available]	Stage IVA	Head & Neck Squamous Cell Carcinoma	G3	2010	[Not Available]	-24244	Dead	#N/A	#N/A	183	[Not Available]	#N/A	#N/A	#N/A	#N/A	Complete Remission/Response	#N/A	#N/A	1	183	#N/A	183	#N/A	#N/A	0	183
188	TCGA-CR-6480	HNSC	53	MALE	WHITE	[Not Available]	Stage IVA	Head & Neck Squamous Cell Carcinoma	G2	2010	[Not Available]	-19472	Alive	TUMOR FREE	362	#N/A	[Not Available]	#N/A	#N/A	#N/A	#N/A	Complete Remission/Response	#N/A	#N/A	0	362	0	362	#N/A	#N/A	0	362
189	TCGA-CR-6481	HNSC	47	MALE	WHITE	[Not Available]	Stage IVA	Head & Neck Squamous Cell Carcinoma	G2	2010	[Not Available]	-17203	Alive	TUMOR FREE	311	#N/A	[Not Available]	#N/A	#N/A	#N/A	#N/A	Complete Remission/Response	#N/A	#N/A	0	311	0	311	#N/A	#N/A	0	311
190	TCGA-CR-6482	HNSC	62	MALE	BLACK OR AFRICAN AMERICAN	[Not Available]	Stage IVA	Head & Neck Squamous Cell Carcinoma	G3	2010	[Not Available]	-22741	Alive	TUMOR FREE	345	#N/A	[Not Available]	#N/A	#N/A	#N/A	#N/A	Complete Remission/Response	#N/A	#N/A	0	345	0	345	#N/A	#N/A	0	345
191	TCGA-CR-6484	HNSC	67	FEMALE	ASIAN	Stage IVA	Stage IVA	Head & Neck Squamous Cell Carcinoma	G2	2010	[Not Available]	-24569	Alive	TUMOR FREE	354	#N/A	[Not Available]	#N/A	#N/A	#N/A	#N/A	Complete Remission/Response	#N/A	#N/A	0	354	0	354	#N/A	#N/A	0	354
192	TCGA-CR-6487	HNSC	50	MALE	WHITE	Stage I	Stage II	Head & Neck Squamous Cell Carcinoma	G3	2010	[Not Available]	-18331	Alive	TUMOR FREE	234	#N/A	[Not Available]	#N/A	#N/A	#N/A	#N/A	Complete Remission/Response	#N/A	#N/A	0	234	0	234	0	234	0	234
193	TCGA-CR-6488	HNSC	68	FEMALE	WHITE	Stage II	Stage II	Head & Neck Squamous Cell Carcinoma	G2	2010	[Not Available]	-25176	Alive	TUMOR FREE	379	#N/A	[Not Available]	#N/A	#N/A	#N/A	#N/A	Complete Remission/Response	#N/A	#N/A	0	379	0	379	0	379	0	379
194	TCGA-CR-6491	HNSC	60	MALE	BLACK OR AFRICAN AMERICAN	Stage IVA	Stage IVA	Head & Neck Squamous Cell Carcinoma	G2	2010	[Not Available]	-22125	Alive	WITH TUMOR	693	#N/A	[Not Available]	New Primary Tumor	Distant Metastasis	Lung	499	Complete Remission/Response	#N/A	#N/A	0	693	0	693	#N/A	#N/A	1	499
195	TCGA-CR-6492	HNSC	78	MALE	WHITE	Stage III	Stage IVA	Head & Neck Squamous Cell Carcinoma	G3	2010	[Not Available]	-28600	Alive	TUMOR FREE	479	#N/A	[Not Available]	#N/A	#N/A	#N/A	#N/A	Complete Remission/Response	#N/A	#N/A	0	479	0	479	#N/A	#N/A	0	479
196	TCGA-CR-6493	HNSC	69	MALE	BLACK OR AFRICAN AMERICAN	Stage IVA	Stage IVA	Head & Neck Squamous Cell Carcinoma	G2	2010	[Not Available]	-25432	Dead	WITH TUMOR	#N/A	282	[Not Available]	Locoregional Recurrence	Oral Cavity	Right gingiva	247	Complete Remission/Response	#N/A	#N/A	1	282	1	282	#N/A	#N/A	1	247
197	TCGA-CR-7364	HNSC	66	MALE	WHITE	Stage III	Stage III	Head & Neck Squamous Cell Carcinoma	G2	2008	[Not Available]	-24192	Alive	TUMOR FREE	1435	#N/A	[Not Available]	#N/A	#N/A	#N/A	#N/A	Complete Remission/Response	#N/A	#N/A	0	1435	0	1435	0	1435	0	1435
198	TCGA-CR-7365	HNSC	60	MALE	WHITE	Stage IVA	Stage IVA	Head & Neck Squamous Cell Carcinoma	G2	2008	[Not Available]	-22101	Alive	TUMOR FREE	1191	#N/A	[Not Available]	#N/A	#N/A	#N/A	#N/A	Complete Remission/Response	#N/A	#N/A	0	1191	0	1191	#N/A	#N/A	0	1191
199	TCGA-CR-7367	HNSC	52	MALE	WHITE	Stage IVA	Stage IVB	Head & Neck Squamous Cell Carcinoma	G1	2008	[Not Available]	-19116	Alive	TUMOR FREE	1440	#N/A	[Not Available]	#N/A	#N/A	#N/A	#N/A	Complete Remission/Response	#N/A	#N/A	0	1440	0	1440	#N/A	#N/A	0	1440
200	TCGA-CR-7368	HNSC	54	MALE	WHITE	Stage IVA	Stage IVA	Head & Neck Squamous Cell Carcinoma	G2	2008	[Not Available]	-19876	Alive	TUMOR FREE	1245	#N/A	[Not Available]	#N/A	#N/A	#N/A	#N/A	Complete Remission/Response	#N/A	#N/A	0	1245	0	1245	#N/A	#N/A	0	1245
201	TCGA-CR-7369	HNSC	59	MALE	WHITE	Stage IVA	Stage IVA	Head & Neck Squamous Cell Carcinoma	G2	2008	[Not Available]	-21897	Dead	TUMOR FREE	#N/A	1090	[Not Available]	#N/A	#N/A	#N/A	#N/A	Complete Remission/Response	#N/A	#N/A	1	1090	0	1090	#N/A	#N/A	0	1090
202	TCGA-CR-7370	HNSC	72	FEMALE	WHITE	[Not Available]	Stage II	Head & Neck Squamous Cell Carcinoma	G2	2009	[Not Available]	-26468	Alive	TUMOR FREE	105	#N/A	[Not Available]	#N/A	#N/A	#N/A	#N/A	Complete Remission/Response	#N/A	#N/A	0	105	0	105	0	105	0	105
203	TCGA-CR-7371	HNSC	45	FEMALE	WHITE	Stage III	Stage III	Head & Neck Squamous Cell Carcinoma	G2	2009	[Not Available]	-16568	Dead	#N/A	#N/A	94	[Not Available]	#N/A	#N/A	#N/A	#N/A	[Not Available]	#N/A	#N/A	1	94	#N/A	94	#N/A	#N/A	0	94
204	TCGA-CR-7372	HNSC	45	MALE	WHITE	Stage I	Stage II	Head & Neck Squamous Cell Carcinoma	G1	2009	[Not Available]	-16610	Alive	TUMOR FREE	759	#N/A	[Not Available]	#N/A	#N/A	#N/A	#N/A	Complete Remission/Response	#N/A	#N/A	0	759	0	759	0	759	0	759
205	TCGA-CR-7373	HNSC	66	MALE	WHITE	Stage IVA	Stage IVA	Head & Neck Squamous Cell Carcinoma	G2	2009	[Not Available]	-24448	Alive	TUMOR FREE	889	#N/A	[Not Available]	#N/A	#N/A	#N/A	#N/A	Complete Remission/Response	#N/A	#N/A	0	889	0	889	#N/A	#N/A	0	889
206	TCGA-CR-7374	HNSC	67	FEMALE	WHITE	[Not Available]	Stage II	Head & Neck Squamous Cell Carcinoma	G2	2009	[Not Available]	-24558	Alive	WITH TUMOR	30	#N/A	[Not Available]	#N/A	#N/A	#N/A	#N/A	[Not Available]	#N/A	#N/A	0	30	0	30	#N/A	#N/A	0	30
207	TCGA-CR-7376	HNSC	83	MALE	WHITE	Stage III	Stage II	Head & Neck Squamous Cell Carcinoma	G2	2009	[Not Available]	-30670	Alive	TUMOR FREE	972	#N/A	[Not Available]	#N/A	#N/A	#N/A	#N/A	Complete Remission/Response	#N/A	#N/A	0	972	0	972	0	972	0	972
208	TCGA-CR-7377	HNSC	58	MALE	WHITE	Stage IVA	Stage IVA	Head & Neck Squamous Cell Carcinoma	G3	2008	[Not Available]	-21371	Dead	#N/A	#N/A	279	[Not Available]	#N/A	#N/A	#N/A	#N/A	Complete Remission/Response	#N/A	#N/A	1	279	#N/A	279	#N/A	#N/A	0	279
209	TCGA-CR-7379	HNSC	78	FEMALE	WHITE	Stage IVA	Stage IVA	Head & Neck Squamous Cell Carcinoma	G2	2009	[Not Available]	-28763	Alive	TUMOR FREE	1036	#N/A	[Not Available]	#N/A	#N/A	#N/A	#N/A	Complete Remission/Response	#N/A	#N/A	0	1036	0	1036	#N/A	#N/A	0	1036
210	TCGA-CR-7380	HNSC	58	MALE	WHITE	Stage IVB	Stage III	Head & Neck Squamous Cell Carcinoma	G2	2010	[Not Available]	-21215	Dead	WITH TUMOR	#N/A	606	[Not Available]	#N/A	Distant Metastasis	Lung	561	Complete Remission/Response	#N/A	#N/A	1	606	1	606	#N/A	#N/A	1	561
211	TCGA-CR-7382	HNSC	49	MALE	WHITE	Stage IVA	Stage IVA	Head & Neck Squamous Cell Carcinoma	G2	2008	[Not Available]	-18078	Alive	TUMOR FREE	796	#N/A	[Not Available]	#N/A	Oral Cavity	Tongue	614	Complete Remission/Response	#N/A	#N/A	0	796	0	796	#N/A	#N/A	1	614
212	TCGA-CR-7383	HNSC	79	FEMALE	WHITE	Stage I	Stage I	Head & Neck Squamous Cell Carcinoma	G2	2008	[Not Available]	-29122	Dead	WITH TUMOR	#N/A	521	[Not Available]	#N/A	Oropharynx	#N/A	454	Complete Remission/Response	#N/A	#N/A	1	521	1	521	1	454	1	454
213	TCGA-CR-7385	HNSC	42	MALE	WHITE	[Not Available]	Stage IVA	Head & Neck Squamous Cell Carcinoma	G2	2008	[Not Available]	-15477	Alive	TUMOR FREE	997	#N/A	[Not Available]	#N/A	#N/A	#N/A	#N/A	Complete Remission/Response	#N/A	#N/A	0	997	0	997	#N/A	#N/A	0	997
214	TCGA-CR-7386	HNSC	69	MALE	WHITE	Stage IVA	Stage IVA	Head & Neck Squamous Cell Carcinoma	G1	2008	[Not Available]	-25238	Alive	WITH TUMOR	1430	#N/A	[Not Available]	#N/A	Distant Metastasis	Lung (distant mets or possible new primary)	1028	Complete Remission/Response	#N/A	#N/A	0	1430	0	1430	#N/A	#N/A	1	1028
215	TCGA-CR-7388	HNSC	70	FEMALE	WHITE	[Not Available]	Stage IVA	Head & Neck Squamous Cell Carcinoma	G2	2008	[Not Available]	-25728	Dead	WITH TUMOR	#N/A	823	[Not Available]	#N/A	Cervical Lymph Nodes	Right neck	334	Complete Remission/Response	#N/A	#N/A	1	823	1	823	#N/A	#N/A	1	334
216	TCGA-CR-7389	HNSC	55	MALE	BLACK OR AFRICAN AMERICAN	[Not Available]	Stage III	Head & Neck Squamous Cell Carcinoma	G2	2007	[Not Available]	-20169	Alive	TUMOR FREE	392	#N/A	[Not Available]	#N/A	#N/A	#N/A	#N/A	Complete Remission/Response	#N/A	#N/A	0	392	0	392	0	392	0	392
217	TCGA-CR-7390	HNSC	67	MALE	WHITE	Stage IVA	Stage III	Head & Neck Squamous Cell Carcinoma	G2	2009	[Not Available]	-24575	Alive	TUMOR FREE	1508	#N/A	[Not Available]	#N/A	#N/A	#N/A	#N/A	Complete Remission/Response	#N/A	#N/A	0	1508	0	1508	#N/A	#N/A	0	1508
218	TCGA-CR-7391	HNSC	36	FEMALE	WHITE	Stage I	Stage I	Head & Neck Squamous Cell Carcinoma	G1	2009	[Not Available]	-13508	Alive	TUMOR FREE	913	#N/A	[Not Available]	#N/A	#N/A	#N/A	#N/A	Complete Remission/Response	#N/A	#N/A	0	913	0	913	0	913	0	913
219	TCGA-CR-7392	HNSC	67	FEMALE	WHITE	Stage IVA	Stage IVA	Head & Neck Squamous Cell Carcinoma	G1	2009	[Not Available]	-24650	Alive	TUMOR FREE	1425	#N/A	[Not Available]	#N/A	#N/A	#N/A	#N/A	Complete Remission/Response	#N/A	#N/A	0	1425	0	1425	#N/A	#N/A	0	1425
220	TCGA-CR-7393	HNSC	26	MALE	WHITE	Stage III	Stage I	Head & Neck Squamous Cell Carcinoma	G2	2009	[Not Available]	-9750	Alive	TUMOR FREE	993	#N/A	[Not Available]	#N/A	#N/A	#N/A	#N/A	Complete Remission/Response	#N/A	#N/A	0	993	0	993	0	993	0	993
221	TCGA-CR-7394	HNSC	70	MALE	WHITE	Stage IVA	Stage IVA	Head & Neck Squamous Cell Carcinoma	G2	2009	[Not Available]	-25581	Alive	TUMOR FREE	1346	#N/A	[Not Available]	#N/A	#N/A	#N/A	#N/A	Complete Remission/Response	#N/A	#N/A	0	1346	0	1346	#N/A	#N/A	0	1346
222	TCGA-CR-7395	HNSC	80	FEMALE	WHITE	Stage II	Stage II	Head & Neck Squamous Cell Carcinoma	G2	2009	[Not Available]	-29527	Alive	TUMOR FREE	930	#N/A	[Not Available]	#N/A	#N/A	#N/A	#N/A	Complete Remission/Response	#N/A	#N/A	0	930	0	930	0	930	0	930
223	TCGA-CR-7397	HNSC	44	MALE	WHITE	Stage IVA	Stage IVA	Head & Neck Squamous Cell Carcinoma	G2	2011	[Not Available]	-16351	Alive	TUMOR FREE	754	#N/A	[Not Available]	#N/A	#N/A	#N/A	#N/A	Complete Remission/Response	#N/A	#N/A	0	754	0	754	#N/A	#N/A	0	754
224	TCGA-CR-7398	HNSC	53	FEMALE	WHITE	Stage II	Stage II	Head & Neck Squamous Cell Carcinoma	G2	2011	[Not Available]	-19468	Alive	TUMOR FREE	156	#N/A	[Not Available]	#N/A	#N/A	#N/A	#N/A	Complete Remission/Response	#N/A	#N/A	0	156	0	156	0	156	0	156
225	TCGA-CR-7399	HNSC	60	FEMALE	WHITE	Stage IVA	Stage IVA	Head & Neck Squamous Cell Carcinoma	G3	2008	[Not Available]	-22182	Alive	TUMOR FREE	181	#N/A	[Not Available]	#N/A	#N/A	#N/A	#N/A	Complete Remission/Response	#N/A	#N/A	0	181	0	181	#N/A	#N/A	0	181
226	TCGA-CR-7401	HNSC	64	MALE	WHITE	Stage I	Stage I	Head & Neck Squamous Cell Carcinoma	G2	2008	[Not Available]	-23420	Alive	TUMOR FREE	1077	#N/A	[Not Available]	#N/A	#N/A	#N/A	#N/A	Complete Remission/Response	#N/A	#N/A	0	1077	0	1077	0	1077	0	1077
227	TCGA-CR-7402	HNSC	68	MALE	WHITE	[Not Available]	Stage III	Head & Neck Squamous Cell Carcinoma	G2	2009	[Not Available]	-25138	Alive	TUMOR FREE	911	#N/A	[Not Available]	#N/A	#N/A	#N/A	#N/A	Complete Remission/Response	#N/A	#N/A	0	911	0	911	0	911	0	911
228	TCGA-CR-7404	HNSC	53	MALE	WHITE	[Not Available]	Stage IVA	Head & Neck Squamous Cell Carcinoma	G2	2008	[Not Available]	-19532	Alive	WITH TUMOR	1472	#N/A	[Not Available]	#N/A	Oropharynx	#N/A	234	Complete Remission/Response	#N/A	#N/A	0	1472	0	1472	#N/A	#N/A	1	234
229	TCGA-CV-5430	HNSC	61	MALE	WHITE	Stage IVA	Stage IVA	Head & Neck Squamous Cell Carcinoma	G3	1999	[Not Available]	-22577	Alive	TUMOR FREE	4241	#N/A	[Not Available]	#N/A	Distant Metastasis	Lung	783	Complete Remission/Response	#N/A	#N/A	0	4241	0	4241	#N/A	#N/A	1	783
230	TCGA-CV-5431	HNSC	73	MALE	WHITE	Stage IVA	Stage IVA	Head & Neck Squamous Cell Carcinoma	G3	2000	[Not Available]	-26953	Dead	TUMOR FREE	522	522	[Not Available]	#N/A	#N/A	#N/A	#N/A	Complete Remission/Response	#N/A	#N/A	1	522	0	522	#N/A	#N/A	0	522
231	TCGA-CV-5432	HNSC	68	MALE	WHITE	Stage III	Stage III	Head & Neck Squamous Cell Carcinoma	G3	2000	[Not Available]	-25006	Alive	TUMOR FREE	3930	#N/A	[Not Available]	#N/A	#N/A	#N/A	#N/A	[Not Available]	#N/A	#N/A	0	3930	0	3930	#N/A	#N/A	0	3930
232	TCGA-CV-5434	HNSC	60	MALE	BLACK OR AFRICAN AMERICAN	Stage IVA	Stage IVA	Head & Neck Squamous Cell Carcinoma	G2	2000	[Not Available]	-22182	Dead	TUMOR FREE	3295	3314	[Not Available]	#N/A	Distant Metastasis	Lung	1859	Complete Remission/Response	#N/A	#N/A	1	3314	0	3314	#N/A	#N/A	1	1859
233	TCGA-CV-5435	HNSC	57	MALE	WHITE	Stage IVA	Stage IVA	Head & Neck Squamous Cell Carcinoma	G3	2000	[Not Available]	-20926	Dead	WITH TUMOR	1438	2319	[Not Available]	#N/A	Distant Metastasis	Lung	284	[Not Available]	#N/A	#N/A	1	2319	1	2319	#N/A	#N/A	1	284
234	TCGA-CV-5436	HNSC	65	MALE	[Not Available]	Stage IVA	Stage IVA	Head & Neck Squamous Cell Carcinoma	G2	2001	[Not Available]	-23923	Dead	WITH TUMOR	548	584	[Not Available]	#N/A	#N/A	#N/A	#N/A	Persistent Disease	#N/A	#N/A	1	584	1	584	#N/A	#N/A	1	584
235	TCGA-CV-5439	HNSC	62	MALE	WHITE	Stage IVA	Stage II	Head & Neck Squamous Cell Carcinoma	G2	2002	[Not Available]	-22686	Dead	WITH TUMOR	546	546	[Not Available]	#N/A	Oropharynx	#N/A	211	[Not Available]	#N/A	#N/A	1	546	1	546	#N/A	#N/A	1	211
236	TCGA-CV-5440	HNSC	52	MALE	WHITE	Stage IVA	Stage IVA	Head & Neck Squamous Cell Carcinoma	G3	2002	[Not Available]	-19197	Alive	TUMOR FREE	3270	#N/A	[Not Available]	#N/A	#N/A	#N/A	#N/A	Complete Remission/Response	#N/A	#N/A	0	3270	0	3270	#N/A	#N/A	0	3270
237	TCGA-CV-5441	HNSC	58	MALE	WHITE	Stage IVA	Stage IVA	Head & Neck Squamous Cell Carcinoma	G3	2003	[Not Available]	-21305	Alive	TUMOR FREE	2886	#N/A	[Not Available]	#N/A	#N/A	#N/A	#N/A	Complete Remission/Response	#N/A	#N/A	0	2886	0	2886	#N/A	#N/A	0	2886
238	TCGA-CV-5442	HNSC	76	FEMALE	WHITE	Stage IVA	Stage IVA	Head & Neck Squamous Cell Carcinoma	G3	2004	[Not Available]	-28040	Alive	TUMOR FREE	2327	#N/A	[Not Available]	#N/A	#N/A	#N/A	#N/A	Complete Remission/Response	#N/A	#N/A	0	2327	0	2327	#N/A	#N/A	0	2327
239	TCGA-CV-5443	HNSC	63	MALE	BLACK OR AFRICAN AMERICAN	Stage III	Stage III	Head & Neck Squamous Cell Carcinoma	G3	2004	[Not Available]	-23287	Alive	TUMOR FREE	2784	#N/A	[Not Available]	#N/A	#N/A	#N/A	#N/A	[Not Available]	#N/A	#N/A	0	2784	0	2784	#N/A	#N/A	0	2784
240	TCGA-CV-5444	HNSC	64	MALE	BLACK OR AFRICAN AMERICAN	Stage IVA	Stage IVA	Head & Neck Squamous Cell Carcinoma	G3	2004	[Not Available]	-23650	Alive	TUMOR FREE	2437	#N/A	[Not Available]	#N/A	#N/A	#N/A	#N/A	[Not Available]	#N/A	#N/A	0	2437	0	2437	#N/A	#N/A	0	2437
241	TCGA-CV-5966	HNSC	63	FEMALE	WHITE	Stage IVA	Stage IVA	Head & Neck Squamous Cell Carcinoma	G3	2005	[Not Available]	-23119	Dead	TUMOR FREE	#N/A	545	[Not Available]	#N/A	#N/A	#N/A	#N/A	Complete Remission/Response	#N/A	#N/A	1	545	0	545	#N/A	#N/A	0	545
242	TCGA-CV-5970	HNSC	59	MALE	WHITE	Stage IVA	Stage IVA	Head & Neck Squamous Cell Carcinoma	G2	2009	[Not Available]	-21890	Dead	WITH TUMOR	406	406	[Not Available]	#N/A	#N/A	#N/A	#N/A	[Not Available]	#N/A	#N/A	1	406	1	406	#N/A	#N/A	1	406
243	TCGA-CV-5971	HNSC	60	MALE	WHITE	Stage IVA	Stage IVA	Head & Neck Squamous Cell Carcinoma	G2	2009	[Not Available]	-22279	Alive	TUMOR FREE	701	#N/A	[Not Available]	#N/A	#N/A	#N/A	#N/A	[Not Available]	#N/A	#N/A	0	701	0	701	#N/A	#N/A	0	701
244	TCGA-CV-5973	HNSC	62	FEMALE	WHITE	Stage III	Stage III	Head & Neck Squamous Cell Carcinoma	G3	2005	[Not Available]	-22771	Alive	TUMOR FREE	2641	#N/A	[Not Available]	#N/A	#N/A	#N/A	#N/A	Complete Remission/Response	#N/A	#N/A	0	2641	0	2641	0	2641	0	2641
245	TCGA-CV-5976	HNSC	50	MALE	WHITE	Stage IVA	Stage III	Head & Neck Squamous Cell Carcinoma	G2	2006	[Not Available]	-18267	Alive	TUMOR FREE	1478	#N/A	[Not Available]	#N/A	#N/A	#N/A	#N/A	[Not Available]	#N/A	#N/A	0	1478	0	1478	#N/A	#N/A	0	1478
246	TCGA-CV-5977	HNSC	66	MALE	WHITE	Stage IVA	Stage III	Head & Neck Squamous Cell Carcinoma	G2	2007	[Not Available]	-24115	Alive	TUMOR FREE	1840	#N/A	[Not Available]	#N/A	#N/A	#N/A	#N/A	Complete Remission/Response	#N/A	#N/A	0	1840	0	1840	#N/A	#N/A	0	1840
247	TCGA-CV-5978	HNSC	53	FEMALE	BLACK OR AFRICAN AMERICAN	Stage IVB	Stage IVB	Head & Neck Squamous Cell Carcinoma	G2	2008	[Not Available]	-19480	Dead	WITH TUMOR	215	215	[Not Available]	#N/A	#N/A	#N/A	#N/A	[Not Available]	#N/A	#N/A	1	215	1	215	#N/A	#N/A	1	215
248	TCGA-CV-5979	HNSC	26	MALE	WHITE	Stage IVA	Stage III	Head & Neck Squamous Cell Carcinoma	G2	2007	[Not Available]	-9567	Alive	TUMOR FREE	1315	#N/A	[Not Available]	#N/A	#N/A	#N/A	#N/A	Complete Remission/Response	#N/A	#N/A	0	1315	0	1315	#N/A	#N/A	0	1315
249	TCGA-CV-6003	HNSC	50	FEMALE	WHITE	Stage III	Stage II	Head & Neck Squamous Cell Carcinoma	G2	2007	[Not Available]	-18600	Alive	TUMOR FREE	1665	#N/A	[Not Available]	#N/A	#N/A	#N/A	#N/A	[Not Available]	#N/A	#N/A	0	1665	0	1665	#N/A	#N/A	0	1665
250	TCGA-CV-6433	HNSC	57	MALE	WHITE	Stage II	Stage II	Head & Neck Squamous Cell Carcinoma	G3	2010	[Not Available]	-20855	Alive	WITH TUMOR	641	#N/A	[Not Available]	#N/A	#N/A	#N/A	#N/A	Complete Remission/Response	#N/A	#N/A	0	641	0	641	0	641	0	641
251	TCGA-CV-6436	HNSC	62	MALE	WHITE	Stage IVA	Stage III	Head & Neck Squamous Cell Carcinoma	G1	2007	[Not Available]	-22885	Alive	TUMOR FREE	1899	#N/A	[Not Available]	#N/A	#N/A	#N/A	#N/A	[Not Available]	#N/A	#N/A	0	1899	0	1899	#N/A	#N/A	0	1899
252	TCGA-CV-6441	HNSC	60	MALE	WHITE	Stage III	Stage III	Head & Neck Squamous Cell Carcinoma	G3	2010	[Not Available]	-22025	Dead	WITH TUMOR	#N/A	292	[Not Available]	Locoregional Recurrence	Oral Cavity	pharyngeal	95	Progressive Disease	#N/A	#N/A	1	292	1	292	#N/A	#N/A	1	95
253	TCGA-CV-6933	HNSC	53	MALE	WHITE	Stage III	Stage IVA	Head & Neck Squamous Cell Carcinoma	G2	1998	[Not Available]	-19518	Dead	TUMOR FREE	#N/A	2741	[Not Available]	#N/A	#N/A	#N/A	#N/A	[Not Available]	#N/A	#N/A	1	2741	0	2741	#N/A	#N/A	0	2741
254	TCGA-CV-6934	HNSC	66	FEMALE	WHITE	Stage IVA	Stage IVA	Head & Neck Squamous Cell Carcinoma	G2	1998	[Not Available]	-24180	Dead	WITH TUMOR	#N/A	65	[Not Available]	#N/A	#N/A	#N/A	#N/A	Complete Remission/Response	#N/A	#N/A	1	65	1	65	#N/A	#N/A	1	65
255	TCGA-CV-6935	HNSC	67	MALE	WHITE	Stage IVA	Stage III	Head & Neck Squamous Cell Carcinoma	G3	1999	[Not Available]	-24799	Dead	WITH TUMOR	#N/A	295	[Not Available]	#N/A	#N/A	#N/A	#N/A	[Not Available]	#N/A	#N/A	1	295	1	295	#N/A	#N/A	1	295
256	TCGA-CV-6936	HNSC	68	MALE	WHITE	Stage IVA	Stage IVA	Head & Neck Squamous Cell Carcinoma	G2	2004	[Not Available]	-25020	Dead	WITH TUMOR	#N/A	166	[Not Available]	Locoregional Recurrence	Oral Cavity	mandibular	157	Progressive Disease	#N/A	#N/A	1	166	1	166	#N/A	#N/A	1	157
257	TCGA-CV-6937	HNSC	71	MALE	WHITE	Stage II	Stage II	Head & Neck Squamous Cell Carcinoma	G2	2003	[Not Available]	-26156	Dead	TUMOR FREE	#N/A	624	[Not Available]	#N/A	#N/A	#N/A	#N/A	[Not Available]	#N/A	#N/A	1	624	0	624	#N/A	#N/A	0	624
258	TCGA-CV-6938	HNSC	87	MALE	WHITE	Stage II	Stage II	Head & Neck Squamous Cell Carcinoma	G1	1996	[Not Available]	-31825	Dead	TUMOR FREE	#N/A	144	[Not Available]	#N/A	#N/A	#N/A	#N/A	[Not Available]	#N/A	#N/A	1	144	0	144	#N/A	#N/A	0	144
259	TCGA-CV-6939	HNSC	60	MALE	WHITE	Stage IVA	Stage IVA	Head & Neck Squamous Cell Carcinoma	G3	1994	[Not Available]	-21947	Dead	WITH TUMOR	#N/A	666	[Not Available]	#N/A	#N/A	#N/A	#N/A	[Not Available]	#N/A	#N/A	1	666	1	666	#N/A	#N/A	1	666
260	TCGA-CV-6940	HNSC	80	FEMALE	WHITE	Stage III	Stage I	Head & Neck Squamous Cell Carcinoma	G2	2002	[Not Available]	-29382	Dead	TUMOR FREE	#N/A	804	[Not Available]	#N/A	#N/A	#N/A	#N/A	Complete Remission/Response	#N/A	#N/A	1	804	0	804	0	804	0	804
261	TCGA-CV-6941	HNSC	51	MALE	WHITE	Stage III	Stage III	Head & Neck Squamous Cell Carcinoma	G2	1999	[Not Available]	-18812	Dead	TUMOR FREE	#N/A	342	[Not Available]	#N/A	#N/A	#N/A	#N/A	Complete Remission/Response	#N/A	#N/A	1	342	0	342	0	342	0	342
262	TCGA-CV-6942	HNSC	73	FEMALE	WHITE	Stage II	Stage II	Head & Neck Squamous Cell Carcinoma	G3	2000	[Not Available]	-26941	Alive	TUMOR FREE	4282	#N/A	[Not Available]	#N/A	#N/A	#N/A	#N/A	Complete Remission/Response	#N/A	#N/A	0	4282	0	4282	0	4282	0	4282
263	TCGA-CV-6943	HNSC	74	MALE	WHITE	Stage III	Stage III	Head & Neck Squamous Cell Carcinoma	G2	1999	[Not Available]	-27310	Dead	WITH TUMOR	#N/A	602	[Not Available]	#N/A	#N/A	#N/A	#N/A	[Not Available]	#N/A	#N/A	1	602	1	602	#N/A	#N/A	1	602
264	TCGA-CV-6945	HNSC	41	MALE	WHITE	Stage IVA	Stage IVA	Head & Neck Squamous Cell Carcinoma	G2	1993	[Not Available]	-15158	Dead	WITH TUMOR	#N/A	366	[Not Available]	#N/A	#N/A	#N/A	#N/A	[Not Available]	#N/A	#N/A	1	366	1	366	#N/A	#N/A	1	366
265	TCGA-CV-6948	HNSC	79	FEMALE	WHITE	Stage IVB	Stage IVA	Head & Neck Squamous Cell Carcinoma	G2	1994	[Not Available]	-29153	Dead	TUMOR FREE	#N/A	1289	[Not Available]	#N/A	#N/A	#N/A	#N/A	[Not Available]	#N/A	#N/A	1	1289	0	1289	#N/A	#N/A	0	1289
266	TCGA-CV-6950	HNSC	64	MALE	WHITE	Stage IVA	Stage IVA	Head & Neck Squamous Cell Carcinoma	G2	1994	[Not Available]	-23549	Dead	WITH TUMOR	#N/A	459	[Not Available]	Locoregional Recurrence	Oral Cavity	Tonsil	258	Complete Remission/Response	#N/A	#N/A	1	459	1	459	#N/A	#N/A	1	258
267	TCGA-CV-6951	HNSC	57	MALE	WHITE	Stage IVA	Stage IVA	Head & Neck Squamous Cell Carcinoma	G2	1996	[Not Available]	-21166	Dead	WITH TUMOR	#N/A	915	[Not Available]	#N/A	#N/A	#N/A	#N/A	[Not Available]	#N/A	#N/A	1	915	1	915	#N/A	#N/A	1	915
268	TCGA-CV-6952	HNSC	65	FEMALE	WHITE	Stage IVA	Stage III	Head & Neck Squamous Cell Carcinoma	G1	1996	[Not Available]	-23892	Dead	TUMOR FREE	#N/A	185	[Not Available]	#N/A	#N/A	#N/A	#N/A	[Not Available]	#N/A	#N/A	1	185	0	185	#N/A	#N/A	0	185
269	TCGA-CV-6953	HNSC	80	FEMALE	WHITE	Stage III	Stage III	Head & Neck Squamous Cell Carcinoma	G1	1997	[Not Available]	-29465	Dead	WITH TUMOR	#N/A	1641	[Not Available]	Locoregional Recurrence	Oral Cavity	oral tongue	1521	Complete Remission/Response	#N/A	#N/A	1	1641	1	1641	1	1521	1	1521
270	TCGA-CV-6954	HNSC	59	MALE	BLACK OR AFRICAN AMERICAN	Stage IVA	Stage IVA	Head & Neck Squamous Cell Carcinoma	G2	1998	[Not Available]	-21557	Dead	TUMOR FREE	#N/A	2002	[Not Available]	#N/A	#N/A	#N/A	#N/A	Complete Remission/Response	#N/A	#N/A	1	2002	0	2002	#N/A	#N/A	0	2002
271	TCGA-CV-6955	HNSC	74	FEMALE	WHITE	Stage II	Stage II	Head & Neck Squamous Cell Carcinoma	G3	2000	[Not Available]	-27261	Dead	WITH TUMOR	#N/A	334	[Not Available]	#N/A	#N/A	#N/A	#N/A	[Not Available]	#N/A	#N/A	1	334	1	334	#N/A	#N/A	1	334
272	TCGA-CV-6956	HNSC	67	MALE	WHITE	Stage III	Stage IVA	Head & Neck Squamous Cell Carcinoma	G2	1993	[Not Available]	-24720	Dead	WITH TUMOR	#N/A	217	[Not Available]	#N/A	#N/A	#N/A	#N/A	Complete Remission/Response	#N/A	#N/A	1	217	1	217	#N/A	#N/A	1	217
273	TCGA-CV-6959	HNSC	48	MALE	WHITE	Stage III	Stage III	Head & Neck Squamous Cell Carcinoma	G2	1999	[Not Available]	-17679	Dead	WITH TUMOR	#N/A	256	[Not Available]	Locoregional Recurrence	#N/A	Rt. Neck mass, skin	103	[Not Available]	#N/A	#N/A	1	256	1	256	#N/A	#N/A	1	103
274	TCGA-CV-6960	HNSC	49	MALE	BLACK OR AFRICAN AMERICAN	Stage III	Stage III	Head & Neck Squamous Cell Carcinoma	G3	1999	[Not Available]	-18194	Dead	TUMOR FREE	#N/A	862	[Not Available]	#N/A	#N/A	#N/A	#N/A	[Not Available]	#N/A	#N/A	1	862	0	862	#N/A	#N/A	0	862
275	TCGA-CV-6961	HNSC	61	MALE	WHITE	Stage II	Stage II	Head & Neck Squamous Cell Carcinoma	G3	1999	[Not Available]	-22532	Dead	WITH TUMOR	#N/A	76	[Not Available]	#N/A	#N/A	#N/A	#N/A	Complete Remission/Response	#N/A	#N/A	1	76	1	76	#N/A	#N/A	1	76
276	TCGA-CV-6962	HNSC	65	MALE	WHITE	Stage IVA	Stage III	Head & Neck Squamous Cell Carcinoma	G2	1999	[Not Available]	-24103	Dead	TUMOR FREE	#N/A	126	[Not Available]	#N/A	#N/A	#N/A	#N/A	[Not Available]	#N/A	#N/A	1	126	0	126	#N/A	#N/A	0	126
277	TCGA-CV-7089	HNSC	74	MALE	WHITE	Stage IVA	Stage IVA	Head & Neck Squamous Cell Carcinoma	G2	2001	[Not Available]	-27149	Dead	TUMOR FREE	#N/A	1972	[Not Available]	#N/A	#N/A	#N/A	#N/A	[Not Available]	#N/A	#N/A	1	1972	0	1972	#N/A	#N/A	0	1972
278	TCGA-CV-7090	HNSC	39	MALE	WHITE	Stage II	Stage II	Head & Neck Squamous Cell Carcinoma	G2	2001	[Not Available]	-14515	Alive	TUMOR FREE	5252	#N/A	[Not Available]	#N/A	#N/A	#N/A	#N/A	Complete Remission/Response	#N/A	#N/A	0	5252	0	5252	0	5252	0	5252
279	TCGA-CV-7091	HNSC	54	MALE	WHITE	Stage I	Stage I	Head & Neck Squamous Cell Carcinoma	G3	2001	[Not Available]	-19938	Alive	TUMOR FREE	3381	#N/A	[Not Available]	#N/A	#N/A	#N/A	#N/A	[Not Available]	#N/A	#N/A	0	3381	0	3381	#N/A	#N/A	0	3381
280	TCGA-CV-7095	HNSC	87	FEMALE	[Not Available]	Stage II	Stage IVA	Head & Neck Squamous Cell Carcinoma	G2	2001	[Not Available]	-32022	Dead	TUMOR FREE	#N/A	572	[Not Available]	#N/A	#N/A	#N/A	#N/A	[Not Available]	#N/A	#N/A	1	572	0	572	#N/A	#N/A	0	572
281	TCGA-CV-7097	HNSC	53	MALE	WHITE	Stage II	Stage III	Head & Neck Squamous Cell Carcinoma	G3	2002	[Not Available]	-19382	Dead	WITH TUMOR	#N/A	385	[Not Available]	#N/A	#N/A	#N/A	#N/A	[Not Available]	#N/A	#N/A	1	385	1	385	#N/A	#N/A	1	385
282	TCGA-CV-7099	HNSC	85	FEMALE	WHITE	Stage II	Stage II	Head & Neck Squamous Cell Carcinoma	G2	2002	[Not Available]	-31134	Dead	TUMOR FREE	#N/A	243	[Not Available]	#N/A	#N/A	#N/A	#N/A	Complete Remission/Response	#N/A	#N/A	1	243	0	243	0	243	0	243
283	TCGA-CV-7100	HNSC	66	MALE	WHITE	Stage III	Stage II	Head & Neck Squamous Cell Carcinoma	G3	2001	[Not Available]	-24183	Dead	WITH TUMOR	#N/A	274	[Not Available]	#N/A	#N/A	#N/A	#N/A	[Not Available]	#N/A	#N/A	1	274	1	274	#N/A	#N/A	1	274
284	TCGA-CV-7101	HNSC	80	MALE	WHITE	Stage II	Stage II	Head & Neck Squamous Cell Carcinoma	G2	1999	[Not Available]	-29550	Dead	TUMOR FREE	#N/A	160	[Not Available]	#N/A	#N/A	#N/A	#N/A	[Not Available]	#N/A	#N/A	1	160	0	160	#N/A	#N/A	0	160
285	TCGA-CV-7102	HNSC	76	FEMALE	WHITE	Stage IVA	Stage III	Head & Neck Squamous Cell Carcinoma	G3	2000	[Not Available]	-27805	Dead	#N/A	#N/A	56	[Not Available]	#N/A	#N/A	#N/A	#N/A	Complete Remission/Response	#N/A	#N/A	1	56	#N/A	56	#N/A	#N/A	0	56
286	TCGA-CV-7103	HNSC	49	MALE	WHITE	Stage IVA	Stage II	Head & Neck Squamous Cell Carcinoma	G2	2000	[Not Available]	-18219	Dead	WITH TUMOR	#N/A	1591	[Not Available]	#N/A	#N/A	#N/A	#N/A	[Not Available]	#N/A	#N/A	1	1591	1	1591	#N/A	#N/A	1	1591
287	TCGA-CV-7104	HNSC	61	FEMALE	WHITE	Stage IVA	Stage IVA	Head & Neck Squamous Cell Carcinoma	G2	2000	[Not Available]	-22349	Dead	TUMOR FREE	#N/A	393	[Not Available]	#N/A	#N/A	#N/A	#N/A	Complete Remission/Response	#N/A	#N/A	1	393	0	393	#N/A	#N/A	0	393
288	TCGA-CV-7177	HNSC	82	FEMALE	WHITE	Stage II	Stage I	Head & Neck Squamous Cell Carcinoma	G2	1999	[Not Available]	-30180	Dead	WITH TUMOR	#N/A	663	[Not Available]	#N/A	#N/A	#N/A	#N/A	[Not Available]	#N/A	#N/A	1	663	1	663	#N/A	#N/A	1	663
289	TCGA-CV-7178	HNSC	64	FEMALE	WHITE	Stage IVA	Stage IVA	Head & Neck Squamous Cell Carcinoma	G3	2000	[Not Available]	-23430	Dead	WITH TUMOR	#N/A	2166	[Not Available]	#N/A	#N/A	#N/A	#N/A	[Not Available]	#N/A	#N/A	1	2166	1	2166	#N/A	#N/A	1	2166
290	TCGA-CV-7180	HNSC	34	MALE	WHITE	Stage II	Stage II	Head & Neck Squamous Cell Carcinoma	G2	1996	[Not Available]	-12523	Dead	WITH TUMOR	#N/A	327	[Not Available]	#N/A	#N/A	#N/A	#N/A	[Not Available]	#N/A	#N/A	1	327	1	327	#N/A	#N/A	1	327
291	TCGA-CV-7183	HNSC	53	MALE	WHITE	Stage II	Stage II	Head & Neck Squamous Cell Carcinoma	G1	2002	[Not Available]	-19358	Alive	TUMOR FREE	3981	#N/A	[Not Available]	#N/A	#N/A	#N/A	#N/A	Complete Remission/Response	#N/A	#N/A	0	3981	0	3981	0	3981	0	3981
292	TCGA-CV-7235	HNSC	67	MALE	WHITE	Stage II	Stage III	Head & Neck Squamous Cell Carcinoma	G3	2007	[Not Available]	-24800	Alive	TUMOR FREE	2347	#N/A	[Not Available]	#N/A	#N/A	#N/A	#N/A	Complete Remission/Response	#N/A	#N/A	0	2347	0	2347	0	2347	0	2347
293	TCGA-CV-7236	HNSC	77	FEMALE	WHITE	Stage IVA	Stage IVA	Head & Neck Squamous Cell Carcinoma	G3	2007	[Not Available]	-28250	Dead	TUMOR FREE	#N/A	144	[Not Available]	#N/A	#N/A	#N/A	#N/A	[Not Available]	#N/A	#N/A	1	144	0	144	#N/A	#N/A	0	144
294	TCGA-CV-7238	HNSC	69	FEMALE	WHITE	Stage II	Stage II	Head & Neck Squamous Cell Carcinoma	G2	2007	[Not Available]	-25471	Alive	TUMOR FREE	2727	#N/A	[Not Available]	#N/A	#N/A	#N/A	#N/A	Complete Remission/Response	#N/A	#N/A	0	2727	0	2727	0	2727	0	2727
295	TCGA-CV-7242	HNSC	60	FEMALE	WHITE	Stage II	Stage III	Head & Neck Squamous Cell Carcinoma	G2	2008	[Not Available]	-22136	Alive	TUMOR FREE	1095	#N/A	[Not Available]	#N/A	#N/A	#N/A	#N/A	[Not Available]	#N/A	#N/A	0	1095	0	1095	#N/A	#N/A	0	1095
296	TCGA-CV-7243	HNSC	50	MALE	WHITE	Stage III	Stage II	Head & Neck Squamous Cell Carcinoma	G2	2008	[Not Available]	-18466	Alive	TUMOR FREE	954	#N/A	[Not Available]	#N/A	#N/A	#N/A	#N/A	[Not Available]	#N/A	#N/A	0	954	0	954	#N/A	#N/A	0	954
297	TCGA-CV-7245	HNSC	62	MALE	WHITE	Stage IVA	Stage III	Head & Neck Squamous Cell Carcinoma	G2	2009	[Not Available]	-22646	Alive	TUMOR FREE	797	#N/A	[Not Available]	#N/A	#N/A	#N/A	#N/A	[Not Available]	#N/A	#N/A	0	797	0	797	#N/A	#N/A	0	797
298	TCGA-CV-7247	HNSC	55	MALE	WHITE	Stage III	Stage II	Head & Neck Squamous Cell Carcinoma	G2	1995	[Not Available]	-20433	Dead	WITH TUMOR	#N/A	577	[Not Available]	#N/A	#N/A	#N/A	#N/A	[Not Available]	#N/A	#N/A	1	577	1	577	#N/A	#N/A	1	577
299	TCGA-CV-7248	HNSC	63	FEMALE	BLACK OR AFRICAN AMERICAN	Stage IVA	Stage IVA	Head & Neck Squamous Cell Carcinoma	G2	2001	[Not Available]	-23082	Dead	TUMOR FREE	#N/A	521	[Not Available]	#N/A	#N/A	#N/A	#N/A	[Not Available]	#N/A	#N/A	1	521	0	521	#N/A	#N/A	0	521
300	TCGA-CV-7250	HNSC	64	MALE	WHITE	Stage IVA	Stage III	Head & Neck Squamous Cell Carcinoma	G1	2000	[Not Available]	-23489	Dead	TUMOR FREE	#N/A	2900	[Not Available]	Distant Metastasis	Distant Metastasis	suprasternal	111	Complete Remission/Response	#N/A	#N/A	1	2900	0	2900	#N/A	#N/A	1	111
301	TCGA-CV-7252	HNSC	62	FEMALE	BLACK OR AFRICAN AMERICAN	Stage IVA	Stage III	Head & Neck Squamous Cell Carcinoma	G2	1994	[Not Available]	-22934	Dead	WITH TUMOR	#N/A	151	[Not Available]	#N/A	#N/A	#N/A	#N/A	Progressive Disease	#N/A	#N/A	1	151	1	151	#N/A	#N/A	1	151
302	TCGA-CV-7253	HNSC	58	MALE	BLACK OR AFRICAN AMERICAN	Stage IVA	Stage II	Head & Neck Squamous Cell Carcinoma	G2	1993	[Not Available]	-21473	Dead	WITH TUMOR	#N/A	361	[Not Available]	#N/A	#N/A	#N/A	#N/A	Partial Remission/Response	#N/A	#N/A	1	361	1	361	#N/A	#N/A	1	361
303	TCGA-CV-7254	HNSC	55	MALE	WHITE	Stage II	Stage II	Head & Neck Squamous Cell Carcinoma	G3	1996	[Not Available]	-20306	Dead	WITH TUMOR	#N/A	1459	[Not Available]	#N/A	#N/A	#N/A	#N/A	[Not Available]	#N/A	#N/A	1	1459	1	1459	#N/A	#N/A	1	1459
304	TCGA-CV-7255	HNSC	32	FEMALE	WHITE	Stage IVA	Stage II	Head & Neck Squamous Cell Carcinoma	G2	1995	[Not Available]	-11931	Dead	WITH TUMOR	#N/A	64	[Not Available]	#N/A	#N/A	#N/A	#N/A	Complete Remission/Response	#N/A	#N/A	1	64	1	64	#N/A	#N/A	1	64
305	TCGA-CV-7261	HNSC	57	MALE	WHITE	Stage IVA	Stage III	Head & Neck Squamous Cell Carcinoma	G2	2008	[Not Available]	-20992	Alive	TUMOR FREE	1512	#N/A	[Not Available]	#N/A	#N/A	#N/A	#N/A	[Not Available]	#N/A	#N/A	0	1512	0	1512	#N/A	#N/A	0	1512
306	TCGA-CV-7263	HNSC	64	MALE	BLACK OR AFRICAN AMERICAN	Stage II	Stage II	Head & Neck Squamous Cell Carcinoma	G1	1997	[Not Available]	-23513	Dead	WITH TUMOR	#N/A	560	[Not Available]	#N/A	#N/A	#N/A	#N/A	[Not Available]	#N/A	#N/A	1	560	1	560	#N/A	#N/A	1	560
307	TCGA-CV-7406	HNSC	49	MALE	WHITE	Stage II	Stage II	Head & Neck Squamous Cell Carcinoma	GX	1999	[Not Available]	-18250	Dead	#N/A	#N/A	1748	[Not Available]	#N/A	#N/A	#N/A	#N/A	[Not Available]	#N/A	#N/A	1	1748	#N/A	1748	#N/A	#N/A	0	1748
308	TCGA-CV-7407	HNSC	67	FEMALE	WHITE	Stage II	Stage II	Head & Neck Squamous Cell Carcinoma	G2	1992	[Not Available]	-24475	Dead	#N/A	#N/A	1081	[Not Available]	#N/A	#N/A	#N/A	#N/A	[Not Available]	#N/A	#N/A	1	1081	#N/A	1081	#N/A	#N/A	0	1081
309	TCGA-CV-7409	HNSC	43	MALE	BLACK OR AFRICAN AMERICAN	Stage IVB	Stage IVB	Head & Neck Squamous Cell Carcinoma	G3	1994	[Not Available]	-15888	Dead	#N/A	#N/A	543	[Not Available]	#N/A	#N/A	#N/A	#N/A	Complete Remission/Response	#N/A	#N/A	1	543	#N/A	543	#N/A	#N/A	0	543
310	TCGA-CV-7410	HNSC	61	MALE	WHITE	Stage III	Stage II	Head & Neck Squamous Cell Carcinoma	GX	1993	[Not Available]	-22302	Dead	WITH TUMOR	#N/A	6417	[Not Available]	#N/A	#N/A	#N/A	#N/A	[Not Available]	#N/A	#N/A	1	6417	1	6417	#N/A	#N/A	1	6417
311	TCGA-CV-7411	HNSC	64	FEMALE	WHITE	Stage IVA	Stage IVA	Head & Neck Squamous Cell Carcinoma	G1	1994	[Not Available]	-23696	Dead	#N/A	#N/A	2717	[Not Available]	#N/A	#N/A	#N/A	#N/A	[Not Available]	#N/A	#N/A	1	2717	#N/A	2717	#N/A	#N/A	0	2717
312	TCGA-CV-7413	HNSC	74	FEMALE	WHITE	Stage II	Stage II	Head & Neck Squamous Cell Carcinoma	G2	1995	[Not Available]	-27231	Dead	#N/A	#N/A	294	[Not Available]	#N/A	#N/A	#N/A	#N/A	Complete Remission/Response	#N/A	#N/A	1	294	#N/A	294	0	294	0	294
313	TCGA-CV-7414	HNSC	78	MALE	WHITE	Stage IVA	Stage III	Head & Neck Squamous Cell Carcinoma	G2	1995	[Not Available]	-28603	Dead	#N/A	#N/A	14	[Not Available]	#N/A	#N/A	#N/A	#N/A	Complete Remission/Response	#N/A	#N/A	1	14	#N/A	14	#N/A	#N/A	0	14
314	TCGA-CV-7415	HNSC	60	MALE	WHITE	Stage IVA	Stage III	Head & Neck Squamous Cell Carcinoma	G2	1995	[Not Available]	-22062	Dead	WITH TUMOR	#N/A	695	[Not Available]	#N/A	#N/A	#N/A	#N/A	[Not Available]	#N/A	#N/A	1	695	1	695	#N/A	#N/A	1	695
315	TCGA-CV-7416	HNSC	29	FEMALE	WHITE	Stage IVA	Stage IVA	Head & Neck Squamous Cell Carcinoma	GX	1994	[Not Available]	-10936	Dead	#N/A	#N/A	763	[Not Available]	#N/A	#N/A	#N/A	#N/A	[Not Available]	#N/A	#N/A	1	763	#N/A	763	#N/A	#N/A	0	763
316	TCGA-CV-7418	HNSC	62	MALE	BLACK OR AFRICAN AMERICAN	Stage IVA	Stage IVA	Head & Neck Squamous Cell Carcinoma	G2	1996	[Not Available]	-22805	Dead	TUMOR FREE	#N/A	789	[Not Available]	Locoregional Recurrence	Hypopharynx	nasopharynx	494	Complete Remission/Response	#N/A	#N/A	1	789	0	789	#N/A	#N/A	1	494
317	TCGA-CV-7421	HNSC	76	MALE	WHITE	Stage IVA	Stage IVA	Head & Neck Squamous Cell Carcinoma	G2	1997	[Not Available]	-27961	Dead	#N/A	#N/A	2	[Not Available]	#N/A	#N/A	#N/A	#N/A	[Not Available]	#N/A	#N/A	1	2	#N/A	2	#N/A	#N/A	0	2
318	TCGA-CV-7422	HNSC	60	FEMALE	WHITE	Stage IVA	Stage IVA	Head & Neck Squamous Cell Carcinoma	G3	1997	[Not Available]	-22098	Dead	WITH TUMOR	#N/A	1037	[Not Available]	Locoregional Recurrence	Larynx	tracheal	733	Complete Remission/Response	#N/A	#N/A	1	1037	1	1037	#N/A	#N/A	1	733
319	TCGA-CV-7423	HNSC	65	MALE	WHITE	Stage II	Stage II	Head & Neck Squamous Cell Carcinoma	G1	1997	[Not Available]	-24071	Dead	#N/A	#N/A	3059	[Not Available]	#N/A	#N/A	#N/A	#N/A	[Not Available]	#N/A	#N/A	1	3059	#N/A	3059	#N/A	#N/A	0	3059
320	TCGA-CV-7424	HNSC	67	MALE	ASIAN	Stage IVA	Stage IVA	Head & Neck Squamous Cell Carcinoma	G2	1997	[Not Available]	-24775	Dead	WITH TUMOR	#N/A	453	[Not Available]	#N/A	#N/A	#N/A	#N/A	[Not Available]	#N/A	#N/A	1	453	1	453	#N/A	#N/A	1	453
321	TCGA-CV-7425	HNSC	77	FEMALE	WHITE	Stage III	Stage III	Head & Neck Squamous Cell Carcinoma	G1	2000	[Not Available]	-28368	Dead	WITH TUMOR	#N/A	1718	[Not Available]	#N/A	#N/A	#N/A	#N/A	[Not Available]	#N/A	#N/A	1	1718	1	1718	#N/A	#N/A	1	1718
322	TCGA-CV-7427	HNSC	73	FEMALE	WHITE	Stage II	Stage II	Head & Neck Squamous Cell Carcinoma	G1	1997	[Not Available]	-26975	Dead	TUMOR FREE	#N/A	4760	[Not Available]	Locoregional Recurrence	Oral Cavity	Maxilla	3282	Complete Remission/Response	#N/A	#N/A	1	4760	0	4760	1	3282	1	3282
323	TCGA-CV-7428	HNSC	47	MALE	WHITE	Stage IVA	Stage IVA	Head & Neck Squamous Cell Carcinoma	G2	1998	[Not Available]	-17429	Dead	WITH TUMOR	#N/A	1671	[Not Available]	#N/A	#N/A	#N/A	#N/A	[Not Available]	#N/A	#N/A	1	1671	1	1671	#N/A	#N/A	1	1671
324	TCGA-CV-7429	HNSC	55	MALE	WHITE	Stage IVA	Stage III	Head & Neck Squamous Cell Carcinoma	G3	1998	[Not Available]	-20188	Dead	WITH TUMOR	#N/A	107	[Not Available]	#N/A	#N/A	#N/A	#N/A	Partial Remission/Response	#N/A	#N/A	1	107	1	107	#N/A	#N/A	1	107
325	TCGA-CV-7430	HNSC	56	MALE	WHITE	Stage IVA	Stage III	Head & Neck Squamous Cell Carcinoma	G2	1996	[Not Available]	-20763	Dead	WITH TUMOR	#N/A	495	[Not Available]	#N/A	#N/A	#N/A	#N/A	[Not Available]	#N/A	#N/A	1	495	1	495	#N/A	#N/A	1	495
326	TCGA-CV-7432	HNSC	79	MALE	WHITE	Stage II	Stage III	Head & Neck Squamous Cell Carcinoma	G1	1998	[Not Available]	-28875	Dead	WITH TUMOR	#N/A	2570	[Not Available]	#N/A	#N/A	#N/A	#N/A	Complete Remission/Response	#N/A	#N/A	1	2570	1	2570	#N/A	#N/A	1	2570
327	TCGA-CV-7433	HNSC	49	MALE	WHITE	Stage IVA	Stage IVA	Head & Neck Squamous Cell Carcinoma	G3	1999	[Not Available]	-18004	Dead	WITH TUMOR	#N/A	601	[Not Available]	Distant Metastasis	Distant Metastasis	Lt. Deltoid	445	Progressive Disease	#N/A	#N/A	1	601	1	601	#N/A	#N/A	1	445
328	TCGA-CV-7434	HNSC	64	MALE	WHITE	Stage IVA	Stage III	Head & Neck Squamous Cell Carcinoma	G2	1999	[Not Available]	-23465	Dead	TUMOR FREE	#N/A	218	[Not Available]	#N/A	#N/A	#N/A	#N/A	Complete Remission/Response	#N/A	#N/A	1	218	0	218	#N/A	#N/A	0	218
329	TCGA-CV-7435	HNSC	57	FEMALE	WHITE	Stage IVA	Stage IVA	Head & Neck Squamous Cell Carcinoma	G2	1999	[Not Available]	-21049	Dead	TUMOR FREE	#N/A	4680	[Not Available]	#N/A	#N/A	#N/A	#N/A	Complete Remission/Response	#N/A	#N/A	1	4680	0	4680	#N/A	#N/A	0	4680
330	TCGA-CV-7437	HNSC	77	MALE	[Not Available]	Stage II	Stage II	Head & Neck Squamous Cell Carcinoma	GX	1996	[Not Available]	-28221	Dead	WITH TUMOR	#N/A	506	[Not Available]	#N/A	#N/A	#N/A	#N/A	[Not Available]	#N/A	#N/A	1	506	1	506	#N/A	#N/A	1	506
331	TCGA-CV-7438	HNSC	87	FEMALE	WHITE	Stage I	Stage II	Head & Neck Squamous Cell Carcinoma	G3	2000	[Not Available]	-32021	Dead	WITH TUMOR	#N/A	194	[Not Available]	#N/A	#N/A	#N/A	#N/A	[Not Available]	#N/A	#N/A	1	194	1	194	#N/A	#N/A	1	194
332	TCGA-CV-7440	HNSC	38	MALE	WHITE	Stage II	Stage II	Head & Neck Squamous Cell Carcinoma	GX	2000	[Not Available]	-13992	Dead	#N/A	#N/A	675	[Not Available]	#N/A	#N/A	#N/A	#N/A	[Not Available]	#N/A	#N/A	1	675	#N/A	675	#N/A	#N/A	0	675
333	TCGA-CV-7446	HNSC	66	MALE	WHITE	Stage IVA	Stage II	Head & Neck Squamous Cell Carcinoma	G2	1998	[Not Available]	-24170	Dead	WITH TUMOR	#N/A	1093	[Not Available]	#N/A	#N/A	#N/A	#N/A	[Not Available]	#N/A	#N/A	1	1093	1	1093	#N/A	#N/A	1	1093
334	TCGA-CV-7568	HNSC	48	FEMALE	WHITE	Stage IVA	Stage IVA	Head & Neck Squamous Cell Carcinoma	GX	1995	[Not Available]	-17670	Dead	#N/A	#N/A	927	[Not Available]	#N/A	#N/A	#N/A	#N/A	[Not Available]	#N/A	#N/A	1	927	#N/A	927	#N/A	#N/A	0	927
335	TCGA-CV-A45O	HNSC	57	MALE	WHITE	[Not Available]	Stage III	Head & Neck Squamous Cell Carcinoma	G2	1994	[Not Available]	-20868	Alive	TUMOR FREE	851	#N/A	[Not Available]	#N/A	#N/A	#N/A	#N/A	[Not Applicable]	#N/A	#N/A	0	851	0	851	#N/A	#N/A	0	851
336	TCGA-CV-A45P	HNSC	82	FEMALE	WHITE	Stage I	Stage II	Head & Neck Squamous Cell Carcinoma	G2	1998	[Not Available]	-30297	Alive	WITH TUMOR	639	#N/A	[Not Available]	Locoregional Recurrence	Oral Cavity	Floor of mouth	639	Complete Remission/Response	#N/A	#N/A	0	639	0	639	1	639	1	639
337	TCGA-CV-A45Q	HNSC	69	FEMALE	WHITE	[Not Available]	Stage IVC	Head & Neck Squamous Cell Carcinoma	G1	1995	[Not Available]	-25379	Dead	TUMOR FREE	#N/A	5152	[Not Available]	#N/A	#N/A	#N/A	#N/A	Complete Remission/Response	#N/A	#N/A	1	5152	0	5152	#N/A	#N/A	0	5152
338	TCGA-CV-A45R	HNSC	46	MALE	WHITE	Stage III	Stage III	Head & Neck Squamous Cell Carcinoma	G1	1997	[Not Available]	-17125	Alive	TUMOR FREE	5480	#N/A	[Not Available]	#N/A	#N/A	#N/A	#N/A	Complete Remission/Response	#N/A	#N/A	0	5480	0	5480	0	5480	0	5480
339	TCGA-CV-A45T	HNSC	64	FEMALE	WHITE	[Discrepancy]	Stage II	Head & Neck Squamous Cell Carcinoma	G3	1998	[Not Available]	-23452	Dead	TUMOR FREE	#N/A	4856	[Not Available]	#N/A	#N/A	#N/A	#N/A	[Not Available]	#N/A	#N/A	1	4856	0	4856	#N/A	#N/A	0	4856
340	TCGA-CV-A45U	HNSC	59	MALE	WHITE	Stage IVA	Stage IVA	Head & Neck Squamous Cell Carcinoma	G1	1999	[Not Available]	-21746	Dead	WITH TUMOR	#N/A	1079	[Not Available]	#N/A	Distant Metastasis	pelvis	1064	Complete Remission/Response	#N/A	#N/A	1	1079	1	1079	#N/A	#N/A	1	1064
341	TCGA-CV-A45V	HNSC	87	FEMALE	WHITE	Stage IVA	Stage IVA	Head & Neck Squamous Cell Carcinoma	G1	1999	[Not Available]	-31936	Dead	#N/A	#N/A	32	[Not Available]	#N/A	#N/A	#N/A	#N/A	[Not Available]	#N/A	#N/A	1	32	#N/A	32	#N/A	#N/A	0	32
342	TCGA-CV-A45W	HNSC	75	MALE	WHITE	Stage II	Stage III	Head & Neck Squamous Cell Carcinoma	G2	1999	[Not Available]	-27743	Dead	TUMOR FREE	#N/A	1398	[Not Available]	#N/A	#N/A	#N/A	#N/A	[Not Available]	#N/A	#N/A	1	1398	0	1398	#N/A	#N/A	0	1398
343	TCGA-CV-A45X	HNSC	47	MALE	WHITE	Stage IVA	Stage IVA	Head & Neck Squamous Cell Carcinoma	G2	2000	[Not Available]	-17464	Dead	TUMOR FREE	#N/A	198	[Not Available]	#N/A	#N/A	#N/A	#N/A	Complete Remission/Response	#N/A	#N/A	1	198	0	198	#N/A	#N/A	0	198
344	TCGA-CV-A45Y	HNSC	61	MALE	AMERICAN INDIAN OR ALASKA NATIVE	Stage IVA	Stage IVA	Head & Neck Squamous Cell Carcinoma	G3	2000	[Not Available]	-22442	Dead	TUMOR FREE	#N/A	2703	[Not Available]	#N/A	#N/A	R. Lung	2318	Complete Remission/Response	#N/A	#N/A	1	2703	0	2703	#N/A	#N/A	1	2318
345	TCGA-CV-A45Z	HNSC	75	MALE	WHITE	[Discrepancy]	Stage II	Head & Neck Squamous Cell Carcinoma	G3	2000	[Not Available]	-27397	Dead	WITH TUMOR	#N/A	1466	[Not Available]	#N/A	#N/A	#N/A	#N/A	[Not Available]	#N/A	#N/A	1	1466	1	1466	#N/A	#N/A	1	1466
346	TCGA-CV-A460	HNSC	72	MALE	WHITE	[Discrepancy]	Stage IVA	Head & Neck Squamous Cell Carcinoma	G3	2001	[Not Available]	-26539	Dead	[Discrepancy]	#N/A	1838	[Not Available]	New Primary Tumor	#N/A	mediastinum	1425	Complete Remission/Response	#N/A	#N/A	1	1838	#N/A	1838	#N/A	#N/A	1	1425
347	TCGA-CV-A461	HNSC	65	MALE	WHITE	[Not Available]	Stage III	Head & Neck Squamous Cell Carcinoma	G2	2004	[Not Available]	-23955	Dead	TUMOR FREE	#N/A	2064	[Not Available]	#N/A	#N/A	#N/A	#N/A	Complete Remission/Response	#N/A	#N/A	1	2064	0	2064	0	2064	0	2064
348	TCGA-CV-A463	HNSC	82	FEMALE	WHITE	Stage IVA	Stage IVA	Head & Neck Squamous Cell Carcinoma	G2	2007	[Not Available]	-30095	Dead	TUMOR FREE	#N/A	23	[Not Available]	#N/A	#N/A	#N/A	#N/A	Complete Remission/Response	#N/A	#N/A	1	23	0	23	#N/A	#N/A	0	23
349	TCGA-CV-A464	HNSC	48	MALE	WHITE	Stage III	Stage IVA	Head & Neck Squamous Cell Carcinoma	G2	2008	[Not Available]	-17669	Alive	TUMOR FREE	1722	#N/A	[Not Available]	Locoregional Disease	#N/A	pterygoid	28	Complete Remission/Response	#N/A	#N/A	0	1722	0	1722	#N/A	#N/A	1	28
350	TCGA-CV-A465	HNSC	24	MALE	WHITE	Stage III	Stage II	Head & Neck Squamous Cell Carcinoma	G1	2008	[Not Available]	-9015	Dead	TUMOR FREE	#N/A	215	[Not Available]	#N/A	#N/A	#N/A	#N/A	Complete Remission/Response	#N/A	#N/A	1	215	0	215	0	215	0	215
351	TCGA-CV-A468	HNSC	42	MALE	[Not Available]	Stage IVA	Stage III	Head & Neck Squamous Cell Carcinoma	G2	2001	[Not Available]	-15372	Dead	TUMOR FREE	#N/A	464	[Not Available]	#N/A	#N/A	#N/A	#N/A	Complete Remission/Response	#N/A	#N/A	1	464	0	464	#N/A	#N/A	0	464
352	TCGA-CV-A6JD	HNSC	82	FEMALE	WHITE	[Not Available]	Stage IVA	Head & Neck Squamous Cell Carcinoma	G3	2012	[Not Available]	-29988	Dead	TUMOR FREE	#N/A	182	[Not Available]	#N/A	#N/A	#N/A	#N/A	Complete Remission/Response	#N/A	#N/A	1	182	0	182	#N/A	#N/A	0	182
353	TCGA-CV-A6JE	HNSC	78	MALE	WHITE	[Not Available]	Stage II	Head & Neck Squamous Cell Carcinoma	G2	2011	[Not Available]	-28658	Alive	TUMOR FREE	1075	#N/A	[Not Available]	#N/A	#N/A	#N/A	#N/A	Complete Remission/Response	#N/A	#N/A	0	1075	0	1075	0	1075	0	1075
354	TCGA-CV-A6JM	HNSC	85	MALE	WHITE	[Not Available]	Stage IVA	Head & Neck Squamous Cell Carcinoma	G2	2011	[Not Available]	-31147	Dead	TUMOR FREE	#N/A	194	[Not Available]	Locoregional Recurrence	Oropharynx	#N/A	107	Complete Remission/Response	#N/A	#N/A	1	194	0	194	#N/A	#N/A	1	107
355	TCGA-CV-A6JN	HNSC	53	MALE	WHITE	[Not Available]	Stage II	Head & Neck Squamous Cell Carcinoma	G1	2011	[Not Available]	-19635	Alive	TUMOR FREE	906	#N/A	[Not Available]	#N/A	#N/A	#N/A	#N/A	Complete Remission/Response	#N/A	#N/A	0	906	0	906	0	906	0	906
356	TCGA-CV-A6JO	HNSC	69	MALE	WHITE	Stage IVA	Stage IVA	Head & Neck Squamous Cell Carcinoma	G2	2011	[Not Available]	-25377	Dead	WITH TUMOR	#N/A	197	[Not Available]	#N/A	Oral Cavity	submandibular	127	Progressive Disease	#N/A	#N/A	1	197	1	197	#N/A	#N/A	1	127
357	TCGA-CV-A6JT	HNSC	65	MALE	WHITE	Stage II	Stage II	Head & Neck Squamous Cell Carcinoma	G2	2011	[Not Available]	-23806	Alive	TUMOR FREE	852	#N/A	[Not Available]	#N/A	#N/A	#N/A	#N/A	Complete Remission/Response	#N/A	#N/A	0	852	0	852	0	852	0	852
358	TCGA-CV-A6JU	HNSC	61	FEMALE	WHITE	Stage IVB	Stage IVA	Head & Neck Squamous Cell Carcinoma	G2	2011	[Not Available]	-22591	Alive	TUMOR FREE	110	#N/A	[Not Available]	#N/A	#N/A	#N/A	#N/A	Complete Remission/Response	#N/A	#N/A	0	110	0	110	#N/A	#N/A	0	110
359	TCGA-CV-A6JY	HNSC	69	MALE	WHITE	Stage IVA	Stage IVA	Head & Neck Squamous Cell Carcinoma	G1	2011	[Not Available]	-25321	Alive	TUMOR FREE	646	#N/A	[Not Available]	#N/A	#N/A	#N/A	#N/A	Complete Remission/Response	#N/A	#N/A	0	646	0	646	#N/A	#N/A	0	646
360	TCGA-CV-A6JZ	HNSC	68	MALE	WHITE	Stage II	Stage IVA	Head & Neck Squamous Cell Carcinoma	G2	2011	[Not Available]	-25182	Alive	WITH TUMOR	714	#N/A	[Not Available]	Locoregional Recurrence	Oral Cavity	submandibular	393	Complete Remission/Response	#N/A	#N/A	0	714	0	714	#N/A	#N/A	1	393
361	TCGA-CV-A6K0	HNSC	58	MALE	WHITE	Stage I	Stage II	Head & Neck Squamous Cell Carcinoma	G3	2011	[Not Available]	-21488	Alive	TUMOR FREE	606	#N/A	[Not Available]	#N/A	Cervical Lymph Nodes	neck	146	Complete Remission/Response	#N/A	#N/A	0	606	0	606	1	146	1	146
362	TCGA-CV-A6K1	HNSC	65	MALE	WHITE	Stage IVA	Stage IVA	Head & Neck Squamous Cell Carcinoma	G2	2011	[Not Available]	-23848	Alive	TUMOR FREE	685	#N/A	[Not Available]	New Primary Tumor	Oral Cavity	Tonsil	401	Complete Remission/Response	#N/A	#N/A	0	685	0	685	#N/A	#N/A	1	401
363	TCGA-CV-A6K2	HNSC	79	MALE	WHITE	Stage IVA	Stage II	Head & Neck Squamous Cell Carcinoma	G1	2011	[Not Available]	-29114	Dead	WITH TUMOR	#N/A	317	[Not Available]	Locoregional Recurrence	#N/A	Infratemporal fossa	134	Progressive Disease	#N/A	#N/A	1	317	1	317	#N/A	#N/A	1	134
364	TCGA-CX-7082	HNSC	82	MALE	WHITE	Stage IVA	Stage II	Head & Neck Squamous Cell Carcinoma	G2	2010	[Not Available]	-30174	Dead	TUMOR FREE	#N/A	11	[Not Available]	#N/A	#N/A	#N/A	#N/A	Complete Remission/Response	#N/A	#N/A	1	11	0	11	#N/A	#N/A	0	11
365	TCGA-CX-7085	HNSC	77	FEMALE	WHITE	Stage I	Stage III	Head & Neck Squamous Cell Carcinoma	G2	2010	[Not Available]	-28221	Alive	WITH TUMOR	321	#N/A	[Not Available]	Locoregional Recurrence	Oropharynx	Submandibular gland	92	Complete Remission/Response	#N/A	#N/A	0	321	0	321	1	92	1	92
366	TCGA-CX-7086	HNSC	53	MALE	BLACK OR AFRICAN AMERICAN	Stage III	Stage IVA	Head & Neck Squamous Cell Carcinoma	G2	2011	[Not Available]	-19434	Alive	TUMOR FREE	573	#N/A	[Not Available]	#N/A	#N/A	#N/A	#N/A	Complete Remission/Response	#N/A	#N/A	0	573	0	573	#N/A	#N/A	0	573
367	TCGA-CX-7219	HNSC	47	MALE	BLACK OR AFRICAN AMERICAN	Stage IVA	Stage IVA	Head & Neck Squamous Cell Carcinoma	G2	2009	[Not Available]	-17222	Alive	TUMOR FREE	1045	#N/A	[Not Available]	#N/A	#N/A	#N/A	#N/A	Complete Remission/Response	#N/A	#N/A	0	1045	0	1045	#N/A	#N/A	0	1045
368	TCGA-CX-A4AQ	HNSC	56	MALE	WHITE	Stage IVA	Stage IVA	Head & Neck Squamous Cell Carcinoma	G3	2008	[Not Available]	-20709	Alive	TUMOR FREE	1555	#N/A	[Not Available]	#N/A	#N/A	#N/A	#N/A	Complete Remission/Response	#N/A	#N/A	0	1555	0	1555	#N/A	#N/A	0	1555
369	TCGA-D6-6515	HNSC	82	FEMALE	WHITE	Stage II	Stage II	Head & Neck Squamous Cell Carcinoma	G3	2010	[Not Available]	-30099	Dead	TUMOR FREE	#N/A	403	[Not Available]	#N/A	Cervical Lymph Nodes	#N/A	195	Complete Remission/Response	#N/A	#N/A	1	403	0	403	1	195	1	195
370	TCGA-D6-6516	HNSC	69	MALE	WHITE	Stage I	Stage III	Head & Neck Squamous Cell Carcinoma	G2	2010	[Not Available]	-25242	Alive	TUMOR FREE	773	#N/A	[Not Available]	#N/A	#N/A	#N/A	#N/A	Complete Remission/Response	#N/A	#N/A	0	773	0	773	0	773	0	773
371	TCGA-D6-6517	HNSC	59	MALE	WHITE	Stage III	Stage III	Head & Neck Squamous Cell Carcinoma	G2	2010	[Not Available]	-21791	Alive	WITH TUMOR	292	#N/A	[Not Available]	#N/A	Distant Metastasis	tracheostoma	161	Progressive Disease	#N/A	#N/A	0	292	0	292	#N/A	#N/A	1	161
372	TCGA-D6-6823	HNSC	50	MALE	WHITE	Stage II	Stage III	Head & Neck Squamous Cell Carcinoma	G2	2010	[Not Available]	-18611	Alive	TUMOR FREE	701	#N/A	[Not Available]	#N/A	#N/A	#N/A	#N/A	Complete Remission/Response	#N/A	#N/A	0	701	0	701	0	701	0	701
373	TCGA-D6-6824	HNSC	61	MALE	WHITE	Stage IVA	Stage IVA	Head & Neck Squamous Cell Carcinoma	G2	2010	[Not Available]	-22633	Alive	TUMOR FREE	77	#N/A	[Not Available]	#N/A	#N/A	#N/A	#N/A	Complete Remission/Response	#N/A	#N/A	0	77	0	77	#N/A	#N/A	0	77
374	TCGA-D6-6825	HNSC	73	MALE	WHITE	Stage I	Stage III	Head & Neck Squamous Cell Carcinoma	G2	2011	[Not Available]	-26976	Alive	TUMOR FREE	491	#N/A	[Not Available]	#N/A	#N/A	#N/A	#N/A	Complete Remission/Response	#N/A	#N/A	0	491	0	491	0	491	0	491
375	TCGA-D6-6826	HNSC	64	FEMALE	WHITE	Stage IVA	Stage IVA	Head & Neck Squamous Cell Carcinoma	G2	2011	[Not Available]	-23722	Dead	TUMOR FREE	#N/A	348	[Not Available]	#N/A	#N/A	#N/A	#N/A	Complete Remission/Response	#N/A	#N/A	1	348	0	348	#N/A	#N/A	0	348
376	TCGA-D6-6827	HNSC	55	FEMALE	WHITE	Stage I	Stage III	Head & Neck Squamous Cell Carcinoma	G3	2011	[Not Available]	-20175	Alive	TUMOR FREE	568	#N/A	[Not Available]	#N/A	#N/A	#N/A	#N/A	Complete Remission/Response	#N/A	#N/A	0	568	0	568	0	568	0	568
377	TCGA-D6-8568	HNSC	62	MALE	WHITE	Stage II	Stage II	Head & Neck Squamous Cell Carcinoma	G2	2012	[Not Available]	-22796	Alive	TUMOR FREE	759	#N/A	[Not Available]	#N/A	#N/A	#N/A	#N/A	Stable Disease	#N/A	#N/A	0	759	0	759	#N/A	#N/A	0	759
378	TCGA-D6-8569	HNSC	52	MALE	WHITE	Stage II	Stage II	Head & Neck Squamous Cell Carcinoma	G2	2012	[Not Available]	-19212	Alive	TUMOR FREE	770	#N/A	[Not Available]	#N/A	#N/A	#N/A	#N/A	Stable Disease	#N/A	#N/A	0	770	0	770	#N/A	#N/A	0	770
379	TCGA-D6-A4Z9	HNSC	59	MALE	WHITE	Stage IVA	Stage IVA	Head & Neck Squamous Cell Carcinoma	G2	2012	[Not Available]	-21659	Alive	TUMOR FREE	539	#N/A	[Not Available]	#N/A	#N/A	#N/A	#N/A	Complete Remission/Response	#N/A	#N/A	0	539	0	539	#N/A	#N/A	0	539
380	TCGA-D6-A4ZB	HNSC	61	MALE	WHITE	Stage III	Stage III	Head & Neck Squamous Cell Carcinoma	G2	2012	[Not Available]	-22455	Alive	TUMOR FREE	376	#N/A	[Not Available]	#N/A	#N/A	#N/A	#N/A	Complete Remission/Response	#N/A	#N/A	0	376	0	376	0	376	0	376
381	TCGA-D6-A6EK	HNSC	67	MALE	WHITE	Stage III	Stage IVA	Head & Neck Squamous Cell Carcinoma	G1	2012	[Not Available]	-24558	Alive	TUMOR FREE	875	#N/A	[Not Available]	#N/A	#N/A	#N/A	#N/A	Partial Remission/Response	#N/A	#N/A	0	875	0	875	#N/A	#N/A	0	875
382	TCGA-D6-A6EM	HNSC	65	FEMALE	WHITE	Stage III	Stage III	Head & Neck Squamous Cell Carcinoma	G2	2012	[Not Available]	-23865	Alive	WITH TUMOR	232	#N/A	[Not Available]	#N/A	Oral Cavity	oral tongue	232	Complete Remission/Response	#N/A	#N/A	0	232	0	232	1	232	1	232
383	TCGA-D6-A6EN	HNSC	71	MALE	WHITE	Stage III	Stage III	Head & Neck Squamous Cell Carcinoma	G3	2013	[Not Available]	-26294	Alive	TUMOR FREE	687	#N/A	[Not Available]	#N/A	#N/A	#N/A	#N/A	Complete Remission/Response	#N/A	#N/A	0	687	0	687	0	687	0	687
384	TCGA-D6-A6EO	HNSC	44	MALE	WHITE	Stage IVA	Stage IVA	Head & Neck Squamous Cell Carcinoma	G2	2013	[Not Available]	-16185	Alive	TUMOR FREE	759	#N/A	[Not Available]	#N/A	#N/A	#N/A	#N/A	Stable Disease	#N/A	#N/A	0	759	0	759	#N/A	#N/A	0	759
385	TCGA-D6-A6EP	HNSC	62	MALE	WHITE	Stage III	Stage III	Head & Neck Squamous Cell Carcinoma	G3	2013	[Not Available]	-22674	Alive	TUMOR FREE	424	#N/A	[Not Available]	#N/A	#N/A	#N/A	#N/A	Complete Remission/Response	#N/A	#N/A	0	424	0	424	0	424	0	424
386	TCGA-D6-A6EQ	HNSC	57	MALE	WHITE	Stage IVA	Stage IVA	Head & Neck Squamous Cell Carcinoma	G3	2013	[Not Available]	-20876	Alive	TUMOR FREE	368	#N/A	[Not Available]	#N/A	#N/A	#N/A	#N/A	Complete Remission/Response	#N/A	#N/A	0	368	0	368	#N/A	#N/A	0	368
387	TCGA-D6-A6ES	HNSC	50	MALE	WHITE	Stage IVA	Stage IVA	Head & Neck Squamous Cell Carcinoma	G2	2013	[Not Available]	-18408	Alive	TUMOR FREE	389	#N/A	[Not Available]	#N/A	#N/A	#N/A	#N/A	Complete Remission/Response	#N/A	#N/A	0	389	0	389	#N/A	#N/A	0	389
388	TCGA-D6-A74Q	HNSC	67	MALE	WHITE	Stage IVA	Stage IVA	Head & Neck Squamous Cell Carcinoma	G3	2013	[Not Available]	-24702	Alive	TUMOR FREE	710	#N/A	[Not Available]	#N/A	#N/A	#N/A	#N/A	Complete Remission/Response	#N/A	#N/A	0	710	0	710	#N/A	#N/A	0	710
389	TCGA-DQ-5624	HNSC	43	FEMALE	WHITE	[Not Available]	Stage IVA	Head & Neck Squamous Cell Carcinoma	G2	2007	[Not Available]	-15867	Alive	TUMOR FREE	1778	#N/A	[Not Available]	#N/A	#N/A	#N/A	#N/A	Complete Remission/Response	#N/A	#N/A	0	1778	0	1778	#N/A	#N/A	0	1778
390	TCGA-DQ-5625	HNSC	52	FEMALE	WHITE	[Not Available]	Stage II	Head & Neck Squamous Cell Carcinoma	G2	2008	[Not Available]	-19211	Dead	TUMOR FREE	#N/A	1133	[Not Available]	#N/A	Oral Cavity	#N/A	1058	Complete Remission/Response	#N/A	#N/A	1	1133	0	1133	1	1058	1	1058
391	TCGA-DQ-5629	HNSC	64	MALE	WHITE	[Not Available]	Stage IVA	Head & Neck Squamous Cell Carcinoma	G2	2009	[Not Available]	-23550	Dead	TUMOR FREE	#N/A	941	[Not Available]	#N/A	#N/A	#N/A	#N/A	Complete Remission/Response	#N/A	#N/A	1	941	0	941	#N/A	#N/A	0	941
392	TCGA-DQ-5630	HNSC	73	MALE	WHITE	[Not Available]	Stage III	Head & Neck Squamous Cell Carcinoma	G2	2009	[Not Available]	-26855	Alive	TUMOR FREE	1030	#N/A	[Not Available]	#N/A	#N/A	#N/A	#N/A	Complete Remission/Response	#N/A	#N/A	0	1030	0	1030	0	1030	0	1030
393	TCGA-DQ-5631	HNSC	52	MALE	WHITE	[Not Available]	Stage IVA	Head & Neck Squamous Cell Carcinoma	G3	2009	[Not Available]	-19172	Dead	WITH TUMOR	548	548	[Not Available]	#N/A	Distant Metastasis	Lung	447	Complete Remission/Response	#N/A	#N/A	1	548	1	548	#N/A	#N/A	1	447
394	TCGA-DQ-7588	HNSC	66	MALE	WHITE	[Not Available]	Stage III	Head & Neck Squamous Cell Carcinoma	G3	2010	[Not Available]	-24106	Dead	WITH TUMOR	#N/A	427	[Not Available]	#N/A	Oral Cavity	#N/A	79	Persistent Disease	#N/A	#N/A	1	427	1	427	#N/A	#N/A	1	79
395	TCGA-DQ-7589	HNSC	70	MALE	WHITE	[Not Available]	Stage IVC	Head & Neck Squamous Cell Carcinoma	G4	2010	[Not Available]	-25606	Alive	TUMOR FREE	1409	#N/A	[Not Available]	#N/A	#N/A	#N/A	#N/A	Complete Remission/Response	#N/A	#N/A	0	1409	0	1409	#N/A	#N/A	0	1409
396	TCGA-DQ-7590	HNSC	51	MALE	WHITE	[Not Available]	Stage IVA	Head & Neck Squamous Cell Carcinoma	G4	2010	[Not Available]	-18718	Alive	TUMOR FREE	1413	#N/A	[Not Available]	#N/A	#N/A	#N/A	#N/A	Complete Remission/Response	#N/A	#N/A	0	1413	0	1413	#N/A	#N/A	0	1413
397	TCGA-DQ-7591	HNSC	62	MALE	WHITE	[Not Available]	Stage IVA	Head & Neck Squamous Cell Carcinoma	G4	2011	[Not Available]	-22798	Alive	TUMOR FREE	622	#N/A	[Not Available]	#N/A	#N/A	#N/A	#N/A	Complete Remission/Response	#N/A	#N/A	0	622	0	622	#N/A	#N/A	0	622
398	TCGA-DQ-7592	HNSC	57	MALE	AMERICAN INDIAN OR ALASKA NATIVE	[Not Available]	Stage IVA	Head & Neck Squamous Cell Carcinoma	G2	2011	[Not Available]	-21041	Alive	TUMOR FREE	1143	#N/A	[Not Available]	#N/A	#N/A	#N/A	#N/A	Complete Remission/Response	#N/A	#N/A	0	1143	0	1143	#N/A	#N/A	0	1143
399	TCGA-DQ-7593	HNSC	58	MALE	WHITE	[Not Available]	Stage IVA	Head & Neck Squamous Cell Carcinoma	G4	2011	[Not Available]	-21439	Alive	TUMOR FREE	1224	#N/A	[Not Available]	#N/A	#N/A	#N/A	#N/A	Complete Remission/Response	#N/A	#N/A	0	1224	0	1224	#N/A	#N/A	0	1224
400	TCGA-DQ-7594	HNSC	47	MALE	WHITE	[Not Available]	Stage IVB	Head & Neck Squamous Cell Carcinoma	G4	2011	[Not Available]	-17471	Alive	TUMOR FREE	1218	#N/A	[Not Available]	New Primary Tumor	Oral Cavity	mandibular alveolus	1084	Complete Remission/Response	#N/A	#N/A	0	1218	0	1218	#N/A	#N/A	1	1084
401	TCGA-DQ-7595	HNSC	53	MALE	WHITE	[Not Available]	Stage II	Head & Neck Squamous Cell Carcinoma	G3	2011	[Not Available]	-19530	Alive	TUMOR FREE	1190	#N/A	[Not Available]	#N/A	#N/A	#N/A	#N/A	Complete Remission/Response	#N/A	#N/A	0	1190	0	1190	0	1190	0	1190
402	TCGA-DQ-7596	HNSC	48	MALE	WHITE	[Not Available]	Stage IVA	Head & Neck Squamous Cell Carcinoma	G4	2011	[Not Available]	-17846	Alive	TUMOR FREE	1265	#N/A	[Not Available]	#N/A	Cervical Lymph Nodes	#N/A	137	Persistent Disease	#N/A	#N/A	0	1265	0	1265	#N/A	#N/A	1	137
403	TCGA-F7-7848	HNSC	47	MALE	WHITE	Stage IVA	Stage IVA	Head & Neck Squamous Cell Carcinoma	G2	2011	[Not Available]	-17251	Alive	TUMOR FREE	1131	#N/A	[Not Available]	#N/A	#N/A	#N/A	#N/A	Complete Remission/Response	#N/A	#N/A	0	1131	0	1131	#N/A	#N/A	0	1131
404	TCGA-F7-8298	HNSC	58	MALE	WHITE	Stage I	Stage I	Head & Neck Squamous Cell Carcinoma	G1	2011	[Not Available]	-21445	Alive	TUMOR FREE	995	#N/A	[Not Available]	#N/A	#N/A	#N/A	#N/A	Complete Remission/Response	#N/A	#N/A	0	995	0	995	0	995	0	995
405	TCGA-F7-8489	HNSC	48	MALE	WHITE	Stage II	Stage II	Head & Neck Squamous Cell Carcinoma	G1	2012	[Not Available]	-17873	Alive	TUMOR FREE	658	#N/A	[Not Available]	#N/A	#N/A	#N/A	#N/A	Complete Remission/Response	#N/A	#N/A	0	658	0	658	0	658	0	658
406	TCGA-F7-A50G	HNSC	66	MALE	WHITE	Stage III	[Not Available]	Head & Neck Squamous Cell Carcinoma	G1	2012	[Not Available]	-24285	Alive	TUMOR FREE	616	#N/A	[Not Available]	#N/A	#N/A	#N/A	#N/A	Complete Remission/Response	#N/A	#N/A	0	616	0	616	0	616	0	616
407	TCGA-F7-A50I	HNSC	72	MALE	WHITE	Stage IVA	[Not Available]	Head & Neck Squamous Cell Carcinoma	G2	2011	[Not Available]	-26373	Alive	TUMOR FREE	92	#N/A	[Not Available]	#N/A	#N/A	#N/A	#N/A	[Not Available]	#N/A	#N/A	0	92	0	92	#N/A	#N/A	0	92
408	TCGA-F7-A50J	HNSC	67	FEMALE	WHITE	Stage III	[Not Available]	Head & Neck Squamous Cell Carcinoma	G2	2011	[Not Available]	-24758	Alive	TUMOR FREE	947	#N/A	[Not Available]	#N/A	#N/A	#N/A	#N/A	Complete Remission/Response	#N/A	#N/A	0	947	0	947	0	947	0	947
409	TCGA-F7-A61S	HNSC	62	MALE	WHITE	Stage III	[Not Available]	Head & Neck Squamous Cell Carcinoma	G1	2012	[Not Available]	-22655	Alive	TUMOR FREE	576	#N/A	[Not Available]	Locoregional Recurrence	Cervical Lymph Nodes	#N/A	213	Complete Remission/Response	#N/A	#N/A	0	576	0	576	1	213	1	213
410	TCGA-F7-A61V	HNSC	54	MALE	WHITE	Stage II	[Not Available]	Head & Neck Squamous Cell Carcinoma	G1	2012	[Not Available]	-19857	Alive	TUMOR FREE	759	#N/A	[Not Available]	#N/A	#N/A	#N/A	#N/A	Complete Remission/Response	#N/A	#N/A	0	759	0	759	0	759	0	759
411	TCGA-F7-A61W	HNSC	51	MALE	ASIAN	Stage IVA	[Not Available]	Head & Neck Squamous Cell Carcinoma	G2	2012	[Not Available]	-18879	Alive	TUMOR FREE	14	#N/A	[Not Available]	#N/A	#N/A	#N/A	#N/A	[Unknown]	#N/A	#N/A	0	14	0	14	#N/A	#N/A	0	14
412	TCGA-F7-A620	HNSC	47	MALE	WHITE	Stage III	[Not Available]	Head & Neck Squamous Cell Carcinoma	G1	2012	[Not Available]	-17475	Alive	TUMOR FREE	543	#N/A	[Not Available]	#N/A	#N/A	#N/A	#N/A	Complete Remission/Response	#N/A	#N/A	0	543	0	543	0	543	0	543
413	TCGA-F7-A622	HNSC	75	MALE	WHITE	Stage III	[Not Available]	Head & Neck Squamous Cell Carcinoma	G1	2012	[Not Available]	-27456	Dead	WITH TUMOR	#N/A	359	[Not Available]	#N/A	#N/A	#N/A	#N/A	Complete Remission/Response	#N/A	#N/A	1	359	1	359	#N/A	#N/A	1	359
414	TCGA-F7-A623	HNSC	70	MALE	WHITE	Stage IVA	[Not Available]	Head & Neck Squamous Cell Carcinoma	G1	2012	[Not Available]	-25592	Alive	TUMOR FREE	616	#N/A	[Not Available]	#N/A	#N/A	#N/A	#N/A	Complete Remission/Response	#N/A	#N/A	0	616	0	616	#N/A	#N/A	0	616
415	TCGA-F7-A624	HNSC	73	MALE	WHITE	Stage II	[Not Available]	Head & Neck Squamous Cell Carcinoma	G3	2012	[Not Available]	-26667	Alive	TUMOR FREE	378	#N/A	[Not Available]	#N/A	#N/A	#N/A	#N/A	Complete Remission/Response	#N/A	#N/A	0	378	0	378	0	378	0	378
416	TCGA-H7-7774	HNSC	75	FEMALE	WHITE	Stage IVA	Stage III	Head & Neck Squamous Cell Carcinoma	G2	2011	[Not Available]	-27519	Alive	TUMOR FREE	407	#N/A	[Not Available]	New Primary Tumor	Oral Cavity	hard palate (right)	252	Complete Remission/Response	#N/A	#N/A	0	407	0	407	#N/A	#N/A	1	252
417	TCGA-H7-8501	HNSC	54	MALE	WHITE	Stage IVA	Stage IVA	Head & Neck Squamous Cell Carcinoma	GX	2012	[Not Available]	-19808	Alive	TUMOR FREE	461	#N/A	[Not Available]	#N/A	#N/A	#N/A	#N/A	Complete Remission/Response	#N/A	#N/A	0	461	0	461	#N/A	#N/A	0	461
418	TCGA-H7-8502	HNSC	50	MALE	WHITE	Stage IVA	Stage IVA	Head & Neck Squamous Cell Carcinoma	G2	2012	[Not Available]	-18286	Alive	TUMOR FREE	458	#N/A	[Not Available]	#N/A	#N/A	#N/A	#N/A	Complete Remission/Response	#N/A	#N/A	0	458	0	458	#N/A	#N/A	0	458
419	TCGA-H7-A6C4	HNSC	35	FEMALE	WHITE	Stage IVA	Stage III	Head & Neck Squamous Cell Carcinoma	G2	2012	[Not Available]	-13137	Alive	TUMOR FREE	414	#N/A	[Not Available]	Locoregional Recurrence	Distant Metastasis	stoma site	235	Complete Remission/Response	#N/A	#N/A	0	414	0	414	#N/A	#N/A	1	235
420	TCGA-H7-A6C5	HNSC	65	MALE	WHITE	Stage II	Stage III	Head & Neck Squamous Cell Carcinoma	G2	2012	[Not Available]	-23808	Alive	TUMOR FREE	642	#N/A	[Not Available]	#N/A	#N/A	#N/A	#N/A	Complete Remission/Response	#N/A	#N/A	0	642	0	642	0	642	0	642
421	TCGA-H7-A76A	HNSC	57	MALE	WHITE	[Not Available]	Stage IVA	Head & Neck Squamous Cell Carcinoma	G2	2013	[Not Available]	-20946	Alive	TUMOR FREE	637	#N/A	[Not Available]	#N/A	#N/A	#N/A	#N/A	Complete Remission/Response	#N/A	#N/A	0	637	0	637	#N/A	#N/A	0	637
422	TCGA-HD-7229	HNSC	60	MALE	WHITE	Stage IVA	Stage IVA	Head & Neck Squamous Cell Carcinoma	G3	2011	[Not Available]	-22076	Alive	WITH TUMOR	1027	#N/A	[Not Available]	Locoregional Recurrence	Larynx	#N/A	162	Progressive Disease	#N/A	#N/A	0	1027	0	1027	#N/A	#N/A	1	162
423	TCGA-HD-7753	HNSC	62	MALE	BLACK OR AFRICAN AMERICAN	Stage I	Stage II	Head & Neck Squamous Cell Carcinoma	G2	2011	[Not Available]	-22774	Alive	TUMOR FREE	866	#N/A	[Not Available]	#N/A	#N/A	#N/A	#N/A	Complete Remission/Response	#N/A	#N/A	0	866	0	866	0	866	0	866
424	TCGA-HD-7754	HNSC	69	MALE	WHITE	Stage IVA	Stage IVA	Head & Neck Squamous Cell Carcinoma	G1	2011	[Not Available]	-25365	Alive	TUMOR FREE	783	#N/A	[Not Available]	#N/A	#N/A	#N/A	#N/A	Complete Remission/Response	#N/A	#N/A	0	783	0	783	#N/A	#N/A	0	783
425	TCGA-HD-7831	HNSC	74	MALE	WHITE	Stage IVA	Stage III	Head & Neck Squamous Cell Carcinoma	G2	2011	[Not Available]	-27334	Alive	WITH TUMOR	667	#N/A	[Not Available]	Distant Metastasis	Distant Metastasis	Lung	667	Complete Remission/Response	#N/A	#N/A	0	667	0	667	#N/A	#N/A	1	667
426	TCGA-HD-7832	HNSC	52	MALE	WHITE	Stage IVA	Stage IVA	Head & Neck Squamous Cell Carcinoma	G2	2011	[Not Available]	-19192	Alive	TUMOR FREE	836	#N/A	[Not Available]	#N/A	#N/A	#N/A	#N/A	Complete Remission/Response	#N/A	#N/A	0	836	0	836	#N/A	#N/A	0	836
427	TCGA-HD-7917	HNSC	62	MALE	WHITE	Stage II	Stage II	Head & Neck Squamous Cell Carcinoma	G1	2011	[Not Available]	-22979	Dead	TUMOR FREE	#N/A	836	[Not Available]	#N/A	#N/A	#N/A	#N/A	Complete Remission/Response	#N/A	#N/A	1	836	0	836	0	836	0	836
428	TCGA-HD-8224	HNSC	63	MALE	WHITE	Stage IVA	Stage III	Head & Neck Squamous Cell Carcinoma	G3	2011	[Not Available]	-23069	Dead	WITH TUMOR	#N/A	446	[Not Available]	Distant Metastasis	Distant Metastasis	Lung	171	Progressive Disease	#N/A	#N/A	1	446	1	446	#N/A	#N/A	1	171
429	TCGA-HD-8314	HNSC	58	MALE	WHITE	Stage III	Stage III	Head & Neck Squamous Cell Carcinoma Basaloid Type	G4	2012	[Not Available]	-21517	Alive	TUMOR FREE	670	#N/A	[Not Available]	#N/A	#N/A	#N/A	#N/A	Complete Remission/Response	#N/A	#N/A	0	670	0	670	0	670	0	670
430	TCGA-HD-8634	HNSC	51	FEMALE	WHITE	Stage I	Stage I	Head & Neck Squamous Cell Carcinoma	G2	2012	[Not Available]	-18718	Dead	TUMOR FREE	#N/A	385	[Not Available]	#N/A	#N/A	#N/A	#N/A	Complete Remission/Response	#N/A	#N/A	1	385	0	385	0	385	0	385
431	TCGA-HD-8635	HNSC	61	FEMALE	WHITE	Stage III	Stage III	Head & Neck Squamous Cell Carcinoma	G2	2012	[Not Available]	-22340	Alive	TUMOR FREE	695	#N/A	[Not Available]	#N/A	#N/A	#N/A	#N/A	Complete Remission/Response	#N/A	#N/A	0	695	0	695	0	695	0	695
432	TCGA-HD-A4C1	HNSC	41	FEMALE	BLACK OR AFRICAN AMERICAN	Stage IVA	Stage IVA	Head & Neck Squamous Cell Carcinoma	G1	2012	[Not Available]	-15096	Alive	#N/A	11	#N/A	[Not Available]	#N/A	#N/A	#N/A	#N/A	[Not Applicable]	#N/A	#N/A	0	11	0	11	#N/A	#N/A	0	11
433	TCGA-HD-A633	HNSC	74	MALE	WHITE	Stage IVA	Stage IVA	Head & Neck Squamous Cell Carcinoma	G2	2012	[Not Available]	-27057	Alive	WITH TUMOR	421	#N/A	[Not Available]	Locoregional Recurrence	Oral Cavity	Buccal Space & Infratemporal Fossa	419	Complete Remission/Response	#N/A	#N/A	0	421	0	421	#N/A	#N/A	1	419
434	TCGA-HD-A634	HNSC	56	MALE	WHITE	Stage IVA	Stage III	Head & Neck Squamous Cell Carcinoma	G3	2013	[Not Available]	-20810	Dead	WITH TUMOR	#N/A	130	[Not Available]	#N/A	#N/A	#N/A	#N/A	[Unknown]	#N/A	#N/A	1	130	1	130	#N/A	#N/A	1	130
435	TCGA-HD-A6HZ	HNSC	79	FEMALE	WHITE	Stage III	Stage II	Head & Neck Squamous Cell Carcinoma	G2	2012	[Not Available]	-29045	Alive	TUMOR FREE	111	#N/A	[Not Available]	#N/A	#N/A	#N/A	#N/A	[Unknown]	#N/A	#N/A	0	111	0	111	#N/A	#N/A	0	111
436	TCGA-HD-A6I0	HNSC	56	MALE	WHITE	Stage IVA	Stage III	Head & Neck Squamous Cell Carcinoma	G1	2013	[Not Available]	-20491	Alive	TUMOR FREE	210	#N/A	[Not Available]	#N/A	#N/A	#N/A	#N/A	Complete Remission/Response	#N/A	#N/A	0	210	0	210	#N/A	#N/A	0	210
437	TCGA-HL-7533	HNSC	65	MALE	WHITE	[Not Available]	Stage IVA	Head & Neck Squamous Cell Carcinoma	G3	2008	[Not Available]	-23950	Alive	TUMOR FREE	1057	#N/A	[Not Available]	#N/A	#N/A	#N/A	#N/A	Complete Remission/Response	#N/A	#N/A	0	1057	0	1057	#N/A	#N/A	0	1057
438	TCGA-IQ-7630	HNSC	49	MALE	WHITE	Stage II	Stage III	Head & Neck Squamous Cell Carcinoma	G3	2011	[Not Available]	-18131	Alive	TUMOR FREE	485	#N/A	[Not Available]	#N/A	#N/A	#N/A	#N/A	Complete Remission/Response	#N/A	#N/A	0	485	0	485	0	485	0	485
439	TCGA-IQ-7631	HNSC	60	FEMALE	WHITE	Stage II	Stage II	Head & Neck Squamous Cell Carcinoma	G1	2011	[Not Available]	-22151	Alive	TUMOR FREE	1172	#N/A	[Not Available]	#N/A	#N/A	#N/A	#N/A	Complete Remission/Response	#N/A	#N/A	0	1172	0	1172	0	1172	0	1172
440	TCGA-IQ-7632	HNSC	68	FEMALE	WHITE	Stage IVA	Stage IVA	Head & Neck Squamous Cell Carcinoma	G1	2011	[Not Available]	-24986	Alive	TUMOR FREE	441	#N/A	[Not Available]	#N/A	#N/A	#N/A	#N/A	Complete Remission/Response	#N/A	#N/A	0	441	0	441	#N/A	#N/A	0	441
441	TCGA-IQ-A61E	HNSC	55	FEMALE	WHITE	Stage III	Stage III	Head & Neck Squamous Cell Carcinoma	G2	2011	[Not Available]	-20417	Alive	TUMOR FREE	1147	#N/A	[Not Available]	#N/A	#N/A	#N/A	#N/A	Complete Remission/Response	#N/A	#N/A	0	1147	0	1147	0	1147	0	1147
442	TCGA-IQ-A61G	HNSC	57	MALE	WHITE	Stage IVA	Stage IVA	Head & Neck Squamous Cell Carcinoma	G2	2012	[Not Available]	-21066	Alive	WITH TUMOR	360	#N/A	[Not Available]	#N/A	Oral Cavity	#N/A	249	Progressive Disease	#N/A	#N/A	0	360	0	360	#N/A	#N/A	1	249
443	TCGA-IQ-A61H	HNSC	76	MALE	WHITE	Stage II	Stage II	Head & Neck Squamous Cell Carcinoma	G2	2012	[Not Available]	-27990	Alive	TUMOR FREE	1138	#N/A	[Not Available]	#N/A	#N/A	#N/A	#N/A	Complete Remission/Response	#N/A	#N/A	0	1138	0	1138	0	1138	0	1138
444	TCGA-IQ-A61I	HNSC	63	MALE	BLACK OR AFRICAN AMERICAN	Stage IVA	Stage IVA	Head & Neck Squamous Cell Carcinoma	G3	2012	[Not Available]	-23035	Dead	TUMOR FREE	#N/A	2	[Not Available]	#N/A	#N/A	#N/A	#N/A	Complete Remission/Response	#N/A	#N/A	1	2	0	2	#N/A	#N/A	0	2
445	TCGA-IQ-A61J	HNSC	54	MALE	WHITE	Stage IVA	Stage IVA	Head & Neck Squamous Cell Carcinoma	G1	2012	[Not Available]	-19913	Alive	TUMOR FREE	1021	#N/A	[Not Available]	#N/A	#N/A	#N/A	#N/A	Complete Remission/Response	#N/A	#N/A	0	1021	0	1021	#N/A	#N/A	0	1021
446	TCGA-IQ-A61K	HNSC	70	FEMALE	WHITE	Stage IVA	Stage IVA	Head & Neck Squamous Cell Carcinoma	G2	2012	[Not Available]	-25697	Dead	TUMOR FREE	#N/A	161	[Not Available]	#N/A	#N/A	#N/A	#N/A	[Not Applicable]	#N/A	#N/A	1	161	0	161	#N/A	#N/A	0	161
447	TCGA-IQ-A61L	HNSC	72	FEMALE	WHITE	Stage II	Stage II	Head & Neck Squamous Cell Carcinoma	G1	2012	[Not Available]	-26506	Alive	WITH TUMOR	416	#N/A	[Not Available]	Locoregional Recurrence	Oral Cavity	#N/A	156	Progressive Disease	#N/A	#N/A	0	416	0	416	#N/A	#N/A	1	156
448	TCGA-IQ-A61O	HNSC	43	MALE	WHITE	Stage IVA	Stage IVA	Head & Neck Squamous Cell Carcinoma, Spindle Cell Variant	GX	2012	[Not Available]	-15920	Dead	TUMOR FREE	#N/A	421	[Not Available]	#N/A	#N/A	#N/A	#N/A	Complete Remission/Response	#N/A	#N/A	1	421	0	421	#N/A	#N/A	0	421
449	TCGA-IQ-A6SG	HNSC	61	FEMALE	WHITE	Stage III	Stage III	Head & Neck Squamous Cell Carcinoma	G2	2013	[Not Available]	-22529	Alive	TUMOR FREE	579	#N/A	[Not Available]	#N/A	#N/A	#N/A	#N/A	Complete Remission/Response	#N/A	#N/A	0	579	0	579	0	579	0	579
450	TCGA-IQ-A6SH	HNSC	55	MALE	BLACK OR AFRICAN AMERICAN	Stage III	Stage IVC	Head & Neck Squamous Cell Carcinoma	G1	2013	[Not Available]	-20109	Alive	TUMOR FREE	471	#N/A	[Not Available]	#N/A	#N/A	#N/A	#N/A	Complete Remission/Response	#N/A	#N/A	0	471	0	471	#N/A	#N/A	0	471
451	TCGA-KU-A66S	HNSC	69	FEMALE	WHITE	Stage III	Stage III	Head & Neck Squamous Cell Carcinoma Basaloid Type	G2	2012	[Not Available]	-25454	Dead	WITH TUMOR	#N/A	406	[Not Available]	Distant Metastasis	Distant Metastasis	Brain Metastasis	389	Complete Remission/Response	#N/A	#N/A	1	406	1	406	1	389	1	389
452	TCGA-KU-A66T	HNSC	53	FEMALE	WHITE	Stage IVA	Stage IVA	Head & Neck Squamous Cell Carcinoma	G2	2012	[Not Available]	-19405	Alive	TUMOR FREE	552	#N/A	[Not Available]	Locoregional Recurrence	Oral Cavity	Toungue	552	Complete Remission/Response	#N/A	#N/A	0	552	0	552	#N/A	#N/A	1	552
453	TCGA-KU-A6H7	HNSC	55	FEMALE	WHITE	Stage IVA	Stage IVA	Head & Neck Squamous Cell Carcinoma	G2	2013	[Not Available]	-20314	Alive	TUMOR FREE	586	#N/A	[Not Available]	#N/A	#N/A	#N/A	#N/A	Complete Remission/Response	#N/A	#N/A	0	586	0	586	#N/A	#N/A	0	586
454	TCGA-KU-A6H8	HNSC	41	MALE	WHITE	Stage IVA	Stage I	Head & Neck Squamous Cell Carcinoma	G3	2013	[Not Available]	-15066	Dead	WITH TUMOR	#N/A	327	[Not Available]	Locoregional Recurrence	Oral Cavity	Right base of tongue and level 2 a cervical node	110	Progressive Disease	#N/A	#N/A	1	327	1	327	#N/A	#N/A	1	110
455	TCGA-MT-A51W	HNSC	52	FEMALE	WHITE	Stage I	Stage I	Head & Neck Squamous Cell Carcinoma	G2	2012	[Not Available]	-19098	Alive	TUMOR FREE	437	#N/A	[Not Available]	#N/A	#N/A	#N/A	#N/A	Complete Remission/Response	#N/A	#N/A	0	437	0	437	0	437	0	437
456	TCGA-MT-A51X	HNSC	30	MALE	WHITE	Stage IVA	Stage IVA	Head & Neck Squamous Cell Carcinoma	G1	2012	[Not Available]	-10976	Alive	TUMOR FREE	242	#N/A	[Not Available]	#N/A	#N/A	#N/A	#N/A	[Unknown]	#N/A	#N/A	0	242	0	242	#N/A	#N/A	0	242
457	TCGA-MT-A67A	HNSC	85	FEMALE	WHITE	Stage I	Stage I	Head & Neck Squamous Cell Carcinoma	G2	2011	[Not Available]	-31161	Alive	TUMOR FREE	914	#N/A	[Not Available]	#N/A	#N/A	#N/A	#N/A	Complete Remission/Response	#N/A	#N/A	0	914	0	914	0	914	0	914
458	TCGA-MT-A67D	HNSC	55	MALE	WHITE	Stage II	Stage II	Head & Neck Squamous Cell Carcinoma	G2	2012	[Not Available]	-20386	Alive	#N/A	56	#N/A	[Not Available]	#N/A	#N/A	#N/A	#N/A	Complete Remission/Response	#N/A	#N/A	0	56	0	56	0	56	0	56
459	TCGA-MT-A67F	HNSC	60	FEMALE	WHITE	Stage IVA	Stage IVA	Head & Neck Squamous Cell Carcinoma	G2	2012	[Not Available]	-22057	Alive	TUMOR FREE	384	#N/A	[Not Available]	#N/A	#N/A	#N/A	#N/A	Complete Remission/Response	#N/A	#N/A	0	384	0	384	#N/A	#N/A	0	384
460	TCGA-MT-A67G	HNSC	53	FEMALE	WHITE	Stage IVA	Stage IVA	Head & Neck Squamous Cell Carcinoma	G2	2013	[Not Available]	-19394	Alive	[Discrepancy]	190	#N/A	[Not Available]	#N/A	#N/A	#N/A	#N/A	[Unknown]	#N/A	#N/A	0	190	0	190	#N/A	#N/A	0	190
461	TCGA-MT-A7BN	HNSC	74	MALE	WHITE	Stage IVA	Stage IVA	Head & Neck Squamous Cell Carcinoma	G3	2013	[Not Available]	-27162	Alive	WITH TUMOR	469	#N/A	[Not Available]	Distant Metastasis	Distant Metastasis	lung	179	Progressive Disease	#N/A	#N/A	0	469	0	469	#N/A	#N/A	1	179
462	TCGA-MZ-A5BI	HNSC	53	MALE	WHITE	[Not Available]	Stage IVA	Head & Neck Squamous Cell Carcinoma	[Not Available]	2008	[Not Available]	-19500	Dead	#N/A	#N/A	217	[Not Available]	#N/A	#N/A	#N/A	#N/A	Complete Remission/Response	#N/A	#N/A	1	217	#N/A	217	#N/A	#N/A	0	217
463	TCGA-MZ-A6I9	HNSC	68	MALE	WHITE	[Not Available]	Stage IVA	Head & Neck Squamous Cell Carcinoma	G2	2012	[Not Available]	-24939	Dead	WITH TUMOR	#N/A	489	[Not Available]	Distant Metastasis	Distant Metastasis	lung, mediastinal lymph node	246	[Not Applicable]	#N/A	#N/A	1	489	1	489	#N/A	#N/A	1	246
464	TCGA-MZ-A7D7	HNSC	51	MALE	WHITE	Stage IVA	Stage IVA	Head & Neck Squamous Cell Carcinoma	[Not Available]	2013	[Not Available]	-18974	Alive	WITH TUMOR	547	#N/A	[Not Available]	Distant Metastasis	Distant Metastasis	lung	339	Complete Remission/Response	#N/A	#N/A	0	547	0	547	#N/A	#N/A	1	339
465	TCGA-P3-A5Q5	HNSC	54	MALE	WHITE	Stage IVA	Stage IVA	Head & Neck Squamous Cell Carcinoma Basaloid Type	G3	2004	[Not Available]	-19728	Alive	TUMOR FREE	910	#N/A	[Not Available]	#N/A	#N/A	#N/A	#N/A	Complete Remission/Response	#N/A	#N/A	0	910	0	910	#N/A	#N/A	0	910
466	TCGA-P3-A5Q6	HNSC	49	MALE	WHITE	Stage IVA	Stage III	Head & Neck Squamous Cell Carcinoma	G3	2005	[Not Available]	-17917	Dead	WITH TUMOR	#N/A	480	[Not Available]	#N/A	Distant Metastasis	Lung	280	Complete Remission/Response	#N/A	#N/A	1	480	1	480	#N/A	#N/A	1	280
467	TCGA-P3-A5QA	HNSC	41	MALE	[Unknown]	Stage I	Stage II	Head & Neck Squamous Cell Carcinoma	G3	2008	[Not Available]	-15125	Alive	TUMOR FREE	2182	#N/A	[Not Available]	Locoregional Disease	Oral Cavity	tongue	1601	Complete Remission/Response	#N/A	#N/A	0	2182	0	2182	1	1601	1	1601
468	TCGA-P3-A5QE	HNSC	49	MALE	WHITE	Stage III	Stage III	Head & Neck Squamous Cell Carcinoma Basaloid Type	G2	2009	[Not Available]	-18002	Alive	TUMOR FREE	1559	#N/A	[Not Available]	#N/A	#N/A	#N/A	#N/A	Complete Remission/Response	#N/A	#N/A	0	1559	0	1559	0	1559	0	1559
469	TCGA-P3-A5QF	HNSC	49	MALE	WHITE	Stage IVA	Stage IVA	Head & Neck Squamous Cell Carcinoma	G2	2009	[Not Available]	-18035	Dead	WITH TUMOR	#N/A	330	[Not Available]	#N/A	Distant Metastasis	Lung	140	[Unknown]	#N/A	#N/A	1	330	1	330	#N/A	#N/A	1	140
470	TCGA-P3-A6SW	HNSC	50	MALE	WHITE	Stage IVB	Stage IVA	Head & Neck Squamous Cell Carcinoma Basaloid Type	G3	2005	[Not Available]	-18536	Alive	TUMOR FREE	1120	#N/A	[Not Available]	#N/A	#N/A	#N/A	#N/A	Complete Remission/Response	#N/A	#N/A	0	1120	0	1120	#N/A	#N/A	0	1120
471	TCGA-P3-A6SX	HNSC	67	MALE	WHITE	Stage III	Stage IVA	Head & Neck Squamous Cell Carcinoma	G2	2005	[Not Available]	-24715	Dead	TUMOR FREE	#N/A	1430	[Not Available]	#N/A	#N/A	#N/A	#N/A	Complete Remission/Response	#N/A	#N/A	1	1430	0	1430	#N/A	#N/A	0	1430
472	TCGA-P3-A6T0	HNSC	47	FEMALE	WHITE	Stage IVA	Stage IVA	Head & Neck Squamous Cell Carcinoma	G2	2007	[Not Available]	-17259	Alive	TUMOR FREE	578	#N/A	[Not Available]	Locoregional Disease	Oral Cavity	#N/A	365	Complete Remission/Response	#N/A	#N/A	0	578	0	578	#N/A	#N/A	1	365
473	TCGA-P3-A6T2	HNSC	45	MALE	WHITE	Stage IVA	Stage II	Head & Neck Squamous Cell Carcinoma	G2	2008	[Not Available]	-16588	Alive	TUMOR FREE	2298	#N/A	[Not Available]	#N/A	#N/A	#N/A	#N/A	Complete Remission/Response	#N/A	#N/A	0	2298	0	2298	#N/A	#N/A	0	2298
474	TCGA-P3-A6T3	HNSC	49	MALE	WHITE	Stage IVA	Stage IVA	Head & Neck Squamous Cell Carcinoma	G2	2008	[Not Available]	-18143	Dead	WITH TUMOR	#N/A	577	[Not Available]	Distant Metastasis	Distant Metastasis	Lung	242	Complete Remission/Response	#N/A	#N/A	1	577	1	577	#N/A	#N/A	1	242
475	TCGA-P3-A6T4	HNSC	54	MALE	WHITE	Stage IVA	Stage IVA	Head & Neck Squamous Cell Carcinoma	G2	2008	[Not Available]	-20027	Dead	WITH TUMOR	#N/A	62	[Not Available]	#N/A	#N/A	#N/A	#N/A	Progressive Disease	#N/A	#N/A	1	62	1	62	#N/A	#N/A	1	62
476	TCGA-P3-A6T5	HNSC	79	FEMALE	WHITE	Stage IVA	Stage IVA	Head & Neck Squamous Cell Carcinoma	G2	2009	[Not Available]	-28977	Dead	WITH TUMOR	#N/A	882	[Not Available]	Locoregional Disease	Oral Cavity	#N/A	335	Complete Remission/Response	#N/A	#N/A	1	882	1	882	#N/A	#N/A	1	335
477	TCGA-P3-A6T6	HNSC	53	MALE	WHITE	Stage IVA	Stage IVA	Head & Neck Squamous Cell Carcinoma	G3	2009	[Not Available]	-19694	Dead	WITH TUMOR	#N/A	395	[Not Available]	Distant Metastasis	Distant Metastasis	lung	273	Complete Remission/Response	#N/A	#N/A	1	395	1	395	#N/A	#N/A	1	273
478	TCGA-P3-A6T7	HNSC	55	MALE	WHITE	Stage IVA	Stage III	Head & Neck Squamous Cell Carcinoma	G2	2010	[Not Available]	-20301	Dead	#N/A	#N/A	487	[Not Available]	#N/A	#N/A	#N/A	#N/A	Complete Remission/Response	#N/A	#N/A	1	487	#N/A	487	#N/A	#N/A	0	487
479	TCGA-P3-A6T8	HNSC	54	MALE	WHITE	Stage IVA	Stage IVA	Head & Neck Squamous Cell Carcinoma	G3	2010	[Not Available]	-19754	Alive	TUMOR FREE	400	#N/A	[Not Available]	#N/A	#N/A	#N/A	#N/A	Complete Remission/Response	#N/A	#N/A	0	400	0	400	#N/A	#N/A	0	400
480	TCGA-QK-A64Z	HNSC	79	FEMALE	WHITE	Stage IVA	Stage II	Head & Neck Squamous Cell Carcinoma	G1	2011	[Not Available]	-29037	Dead	WITH TUMOR	#N/A	641	[Not Available]	Locoregional Recurrence	Cervical Lymph Nodes	bilateral	553	Progressive Disease	#N/A	#N/A	1	641	1	641	#N/A	#N/A	1	553
481	TCGA-QK-A652	HNSC	60	MALE	WHITE	Stage III	Stage II	Head & Neck Squamous Cell Carcinoma	G2	2013	[Not Available]	-22023	Alive	TUMOR FREE	645	#N/A	[Not Available]	#N/A	#N/A	#N/A	#N/A	Complete Remission/Response	#N/A	#N/A	0	645	0	645	0	645	0	645
482	TCGA-QK-A6IF	HNSC	61	MALE	WHITE	[Not Available]	Stage IVA	Head & Neck Squamous Cell Carcinoma	GX	2013	[Not Available]	-22463	Alive	TUMOR FREE	704	#N/A	[Not Available]	Distant Metastasis	Distant Metastasis	pulmonary nodules throughout both lungs	502	Complete Remission/Response	#N/A	#N/A	0	704	0	704	#N/A	#N/A	1	502
483	TCGA-QK-A6IG	HNSC	69	MALE	WHITE	Stage III	Stage II	Head & Neck Squamous Cell Carcinoma	G2	2013	[Not Available]	-25334	Dead	WITH TUMOR	#N/A	222	[Not Available]	Locoregional Disease	Cervical Lymph Nodes	Left level Ib lymph node	142	Progressive Disease	#N/A	#N/A	1	222	1	222	#N/A	#N/A	1	142
484	TCGA-QK-A6IH	HNSC	65	FEMALE	WHITE	Stage IVB	Stage IVA	Head & Neck Squamous Cell Carcinoma	G2	2013	[Not Available]	-23936	Alive	WITH TUMOR	653	#N/A	[Not Available]	#N/A	Distant Metastasis	Lung	228	Progressive Disease	#N/A	#N/A	0	653	0	653	#N/A	#N/A	1	228
485	TCGA-QK-A6II	HNSC	52	MALE	WHITE	Stage IVA	Stage III	Head & Neck Squamous Cell Carcinoma	G2	2013	[Not Available]	-19113	Dead	WITH TUMOR	#N/A	284	[Not Available]	Locoregional Recurrence	Cervical Lymph Nodes	#N/A	176	Progressive Disease	#N/A	#N/A	1	284	1	284	#N/A	#N/A	1	176
486	TCGA-QK-A6IJ	HNSC	71	MALE	WHITE	Stage III	Stage II	Head & Neck Squamous Cell Carcinoma	G3	2013	[Not Available]	-25966	Alive	TUMOR FREE	387	#N/A	[Not Available]	#N/A	#N/A	#N/A	#N/A	[Unknown]	#N/A	#N/A	0	387	0	387	#N/A	#N/A	0	387
487	TCGA-QK-A6V9	HNSC	56	MALE	WHITE	Stage II	Stage II	Head & Neck Squamous Cell Carcinoma	G2	2012	[Not Available]	-20461	Alive	TUMOR FREE	833	#N/A	[Not Available]	#N/A	#N/A	#N/A	#N/A	Complete Remission/Response	#N/A	#N/A	0	833	0	833	0	833	0	833
488	TCGA-QK-A6VB	HNSC	66	MALE	WHITE	Stage IVA	Stage IVA	Head & Neck Squamous Cell Carcinoma	G2	2013	[Not Available]	-24144	Alive	TUMOR FREE	641	#N/A	[Not Available]	New Primary Tumor	#N/A	Acute myeloid leukemia	613	Complete Remission/Response	#N/A	#N/A	0	641	0	641	#N/A	#N/A	1	613
489	TCGA-QK-A6VC	HNSC	62	FEMALE	BLACK OR AFRICAN AMERICAN	Stage IVA	Stage IVA	Head & Neck Squamous Cell Carcinoma	G2	2013	[Not Available]	-22865	Alive	TUMOR FREE	600	#N/A	[Not Available]	#N/A	#N/A	#N/A	#N/A	Complete Remission/Response	#N/A	#N/A	0	600	0	600	#N/A	#N/A	0	600
490	TCGA-QK-A8Z7	HNSC	59	MALE	BLACK OR AFRICAN AMERICAN	Stage IVA	Stage IVA	Head & Neck Squamous Cell Carcinoma Basaloid Type	[Not Available]	2013	[Not Available]	-21711	Alive	TUMOR FREE	392	#N/A	[Not Available]	#N/A	#N/A	#N/A	#N/A	Complete Remission/Response	#N/A	#N/A	0	392	0	392	#N/A	#N/A	0	392
491	TCGA-QK-A8Z8	HNSC	60	FEMALE	BLACK OR AFRICAN AMERICAN	Stage IVC	Stage IVC	Head & Neck Squamous Cell Carcinoma	G2	2013	[Not Available]	-22107	Dead	WITH TUMOR	#N/A	171	[Not Available]	#N/A	#N/A	#N/A	#N/A	[Unknown]	#N/A	#N/A	1	171	1	171	#N/A	#N/A	1	171
492	TCGA-QK-A8Z9	HNSC	56	MALE	BLACK OR AFRICAN AMERICAN	Stage IVA	Stage IVA	Head & Neck Squamous Cell Carcinoma	G2	2013	[Not Available]	-20471	Dead	WITH TUMOR	#N/A	449	[Not Available]	Distant Metastasis	Distant Metastasis	esophagus	205	Complete Remission/Response	#N/A	#N/A	1	449	1	449	#N/A	#N/A	1	205
493	TCGA-QK-A8ZA	HNSC	60	MALE	BLACK OR AFRICAN AMERICAN	[Not Available]	Stage IVA	Head & Neck Squamous Cell Carcinoma	G2	2013	[Not Available]	-21979	Dead	TUMOR FREE	#N/A	371	[Not Available]	#N/A	#N/A	#N/A	#N/A	Complete Remission/Response	#N/A	#N/A	1	371	0	371	#N/A	#N/A	0	371
494	TCGA-QK-A8ZB	HNSC	68	MALE	BLACK OR AFRICAN AMERICAN	Stage IVA	Stage IVA	Head & Neck Squamous Cell Carcinoma	G2	2013	[Not Available]	-25192	Alive	TUMOR FREE	542	#N/A	[Not Available]	#N/A	#N/A	#N/A	#N/A	Complete Remission/Response	#N/A	#N/A	0	542	0	542	#N/A	#N/A	0	542
495	TCGA-QK-AA3J	HNSC	69	MALE	BLACK OR AFRICAN AMERICAN	Stage I	Stage I	Head & Neck Squamous Cell Carcinoma Basaloid Type	G3	2013	[Not Available]	-25469	Alive	TUMOR FREE	466	#N/A	[Not Available]	#N/A	#N/A	#N/A	#N/A	Complete Remission/Response	#N/A	#N/A	0	466	0	466	0	466	0	466
496	TCGA-QK-AA3K	HNSC	60	MALE	BLACK OR AFRICAN AMERICAN	Stage IVA	Stage IVA	Head & Neck Squamous Cell Carcinoma	G2	2013	[Not Available]	-22093	Alive	#N/A	253	#N/A	[Not Available]	#N/A	#N/A	#N/A	#N/A	[Unknown]	#N/A	#N/A	0	253	0	253	#N/A	#N/A	0	253
497	TCGA-RS-A6TO	HNSC	82	FEMALE	WHITE	Stage IVA	Stage IVA	Head & Neck Squamous Cell Carcinoma	G2	2013	[Not Available]	-30104	Dead	WITH TUMOR	#N/A	387	[Not Available]	Locoregional Recurrence	Oral Cavity	L floor of mouth	338	Complete Remission/Response	#N/A	#N/A	1	387	1	387	#N/A	#N/A	1	338
498	TCGA-RS-A6TP	HNSC	58	MALE	WHITE	Stage II	Stage II	Head & Neck Squamous Cell Carcinoma	G3	2013	[Not Available]	-21393	Alive	TUMOR FREE	516	#N/A	[Not Available]	#N/A	#N/A	#N/A	#N/A	Complete Remission/Response	#N/A	#N/A	0	516	0	516	0	516	0	516
499	TCGA-T2-A6WX	HNSC	73	FEMALE	WHITE	[Not Available]	Stage III	Head & Neck Squamous Cell Carcinoma	G1	2010	[Not Available]	-27005	Dead	WITH TUMOR	#N/A	209	[Not Available]	#N/A	#N/A	#N/A	#N/A	Progressive Disease	#N/A	#N/A	1	209	1	209	#N/A	#N/A	1	209
500	TCGA-T2-A6WZ	HNSC	53	MALE	WHITE	[Not Available]	Stage IVA	Head & Neck Squamous Cell Carcinoma	G2	2012	[Not Available]	-19397	Dead	WITH TUMOR	#N/A	484	[Not Available]	Distant Metastasis	Distant Metastasis	bilateral pulmonary nodules	229	Stable Disease	#N/A	#N/A	1	484	1	484	#N/A	#N/A	1	229
501	TCGA-T2-A6X0	HNSC	49	MALE	WHITE	[Not Available]	Stage IVA	Head & Neck Squamous Cell Carcinoma	G2	2012	[Not Available]	-18114	Alive	TUMOR FREE	216	#N/A	[Not Available]	#N/A	#N/A	#N/A	#N/A	Complete Remission/Response	#N/A	#N/A	0	216	0	216	#N/A	#N/A	0	216
502	TCGA-T2-A6X2	HNSC	82	MALE	WHITE	Stage III	Stage III	Head & Neck Squamous Cell Carcinoma	G1	2011	[Not Available]	-30013	Alive	TUMOR FREE	987	#N/A	[Not Available]	#N/A	#N/A	#N/A	#N/A	Complete Remission/Response	#N/A	#N/A	0	987	0	987	0	987	0	987
503	TCGA-T3-A92M	HNSC	52	MALE	BLACK OR AFRICAN AMERICAN	Stage IVA	Stage IVA	Head & Neck Squamous Cell Carcinoma	G2	2013	[Not Available]	-19247	Alive	WITH TUMOR	417	#N/A	[Not Available]	Distant Metastasis	Distant Metastasis	(Rt) Lung	417	[Unknown]	#N/A	#N/A	0	417	0	417	#N/A	#N/A	1	417
504	TCGA-T3-A92N	HNSC	79	MALE	BLACK OR AFRICAN AMERICAN	Stage IVA	Stage IVC	Head & Neck Squamous Cell Carcinoma	G3	2013	[Not Available]	-28879	Dead	WITH TUMOR	#N/A	95	[Not Available]	Distant Metastasis	Distant Metastasis	Lung	46	Progressive Disease	#N/A	#N/A	1	95	1	95	#N/A	#N/A	1	46
505	TCGA-TN-A7HI	HNSC	56	MALE	WHITE	Stage IVA	Stage I	Head & Neck Squamous Cell Carcinoma	G3	2013	[Not Available]	-20666	Alive	TUMOR FREE	412	#N/A	[Not Available]	#N/A	#N/A	#N/A	#N/A	Complete Remission/Response	#N/A	#N/A	0	412	0	412	#N/A	#N/A	0	412
506	TCGA-TN-A7HJ	HNSC	51	MALE	WHITE	Stage IVA	Stage III	Head & Neck Squamous Cell Carcinoma	G2	2013	[Not Available]	-18809	Alive	TUMOR FREE	403	#N/A	[Not Available]	#N/A	#N/A	#N/A	#N/A	Complete Remission/Response	#N/A	#N/A	0	403	0	403	#N/A	#N/A	0	403
507	TCGA-TN-A7HL	HNSC	59	MALE	WHITE	Stage IVA	Stage IVA	Head & Neck Squamous Cell Carcinoma	G2	2013	[Not Available]	-21731	Alive	TUMOR FREE	619	#N/A	[Not Available]	#N/A	#N/A	#N/A	#N/A	Complete Remission/Response	#N/A	#N/A	0	619	0	619	#N/A	#N/A	0	619
508	TCGA-UF-A718	HNSC	62	MALE	WHITE	Stage IVA	Stage IVA	Head & Neck Squamous Cell Carcinoma	G2	2009	[Not Available]	-22836	Alive	TUMOR FREE	1971	#N/A	[Not Available]	#N/A	#N/A	#N/A	#N/A	Complete Remission/Response	#N/A	#N/A	0	1971	0	1971	#N/A	#N/A	0	1971
509	TCGA-UF-A719	HNSC	54	MALE	[Unknown]	Stage II	Stage III	Head & Neck Squamous Cell Carcinoma	G1	2009	[Not Available]	-19797	Alive	TUMOR FREE	1663	#N/A	[Not Available]	#N/A	#N/A	#N/A	#N/A	Complete Remission/Response	#N/A	#N/A	0	1663	0	1663	0	1663	0	1663
510	TCGA-UF-A71A	HNSC	67	MALE	WHITE	Stage IVA	Stage IVA	Head & Neck Squamous Cell Carcinoma	G1	2009	[Not Available]	-24623	Dead	WITH TUMOR	#N/A	86	[Not Available]	#N/A	#N/A	#N/A	#N/A	Complete Remission/Response	#N/A	#N/A	1	86	1	86	#N/A	#N/A	1	86
511	TCGA-UF-A71B	HNSC	50	MALE	WHITE	Stage IVA	Stage IVA	Head & Neck Squamous Cell Carcinoma	G2	2010	[Not Available]	-18404	Alive	TUMOR FREE	1506	#N/A	[Not Available]	#N/A	#N/A	#N/A	#N/A	Complete Remission/Response	#N/A	#N/A	0	1506	0	1506	#N/A	#N/A	0	1506
512	TCGA-UF-A71D	HNSC	54	FEMALE	WHITE	Stage IVA	Stage IVA	Head & Neck Squamous Cell Carcinoma	G2	2010	[Not Available]	-19747	Alive	TUMOR FREE	1461	#N/A	[Not Available]	#N/A	#N/A	#N/A	#N/A	Complete Remission/Response	#N/A	#N/A	0	1461	0	1461	#N/A	#N/A	0	1461
513	TCGA-UF-A71E	HNSC	63	MALE	WHITE	Stage IVA	Stage IVA	Head & Neck Squamous Cell Carcinoma Basaloid Type	G3	2010	[Not Available]	-23071	Dead	TUMOR FREE	#N/A	1504	[Not Available]	#N/A	#N/A	#N/A	#N/A	Complete Remission/Response	#N/A	#N/A	1	1504	0	1504	#N/A	#N/A	0	1504
514	TCGA-UF-A7J9	HNSC	75	MALE	WHITE	Stage IVA	Stage IVA	Head & Neck Squamous Cell Carcinoma	G2	2011	[Not Available]	-27459	Alive	TUMOR FREE	1358	#N/A	[Not Available]	#N/A	#N/A	#N/A	#N/A	Complete Remission/Response	#N/A	#N/A	0	1358	0	1358	#N/A	#N/A	0	1358
515	TCGA-UF-A7JA	HNSC	66	FEMALE	WHITE	Stage IVA	Stage IVA	Head & Neck Squamous Cell Carcinoma	G2	2008	[Not Available]	-24121	Alive	TUMOR FREE	2265	#N/A	[Not Available]	#N/A	#N/A	#N/A	#N/A	Complete Remission/Response	#N/A	#N/A	0	2265	0	2265	#N/A	#N/A	0	2265
516	TCGA-UF-A7JC	HNSC	42	MALE	WHITE	Stage IVA	Stage III	Head & Neck Squamous Cell Carcinoma	G1	2012	[Not Available]	-15452	Dead	WITH TUMOR	#N/A	546	[Not Available]	#N/A	Oral Cavity	#N/A	229	Complete Remission/Response	#N/A	#N/A	1	546	1	546	#N/A	#N/A	1	229
517	TCGA-UF-A7JD	HNSC	71	MALE	[Unknown]	Stage IVA	Stage IVA	Head & Neck Squamous Cell Carcinoma	G3	2012	[Not Available]	-26101	Dead	TUMOR FREE	#N/A	739	[Not Available]	#N/A	#N/A	#N/A	#N/A	Complete Remission/Response	#N/A	#N/A	1	739	0	739	#N/A	#N/A	0	739
518	TCGA-UF-A7JF	HNSC	80	MALE	WHITE	Stage IVA	Stage IVA	Head & Neck Squamous Cell Carcinoma	G2	2010	[Not Available]	-29468	Alive	TUMOR FREE	1686	#N/A	[Not Available]	#N/A	#N/A	#N/A	#N/A	Complete Remission/Response	#N/A	#N/A	0	1686	0	1686	#N/A	#N/A	0	1686
519	TCGA-UF-A7JH	HNSC	59	MALE	BLACK OR AFRICAN AMERICAN	Stage IVA	Stage IVA	Head & Neck Squamous Cell Carcinoma	G1	2012	[Not Available]	-21558	Alive	TUMOR FREE	896	#N/A	[Not Available]	#N/A	#N/A	#N/A	#N/A	Complete Remission/Response	#N/A	#N/A	0	896	0	896	#N/A	#N/A	0	896
520	TCGA-UF-A7JJ	HNSC	68	MALE	[Unknown]	Stage IVA	Stage IVA	Head & Neck Squamous Cell Carcinoma	G1	2013	[Not Available]	-25201	Alive	TUMOR FREE	549	#N/A	[Not Available]	#N/A	#N/A	#N/A	#N/A	Complete Remission/Response	#N/A	#N/A	0	549	0	549	#N/A	#N/A	0	549
521	TCGA-UF-A7JK	HNSC	59	MALE	[Unknown]	Stage IVA	Stage IVA	Head & Neck Squamous Cell Carcinoma	G2	2010	[Not Available]	-21696	Dead	WITH TUMOR	#N/A	424	[Not Available]	#N/A	Larynx	#N/A	341	Complete Remission/Response	#N/A	#N/A	1	424	1	424	#N/A	#N/A	1	341
522	TCGA-UF-A7JO	HNSC	79	FEMALE	WHITE	Stage IVA	Stage IVA	Head & Neck Squamous Cell Carcinoma	G2	2009	[Not Available]	-28951	Dead	WITH TUMOR	#N/A	631	[Not Available]	Locoregional Disease	Oral Cavity	Floor of mouth	525	Complete Remission/Response	#N/A	#N/A	1	631	1	631	#N/A	#N/A	1	525
523	TCGA-UF-A7JS	HNSC	59	MALE	WHITE	Stage IVA	Stage IVA	Head & Neck Squamous Cell Carcinoma	G2	2012	[Not Available]	-21676	Dead	WITH TUMOR	#N/A	680	[Not Available]	Locoregional Recurrence	Cervical Lymph Nodes	#N/A	519	Complete Remission/Response	#N/A	#N/A	1	680	1	680	#N/A	#N/A	1	519
524	TCGA-UF-A7JT	HNSC	72	FEMALE	WHITE	Stage IVA	Stage IVA	Head & Neck Squamous Cell Carcinoma	G3	2009	[Not Available]	-26375	Dead	WITH TUMOR	#N/A	993	[Not Available]	#N/A	#N/A	Cervix	718	Complete Remission/Response	#N/A	#N/A	1	993	1	993	#N/A	#N/A	1	718
525	TCGA-UF-A7JV	HNSC	62	FEMALE	WHITE	Stage IVA	Stage IVA	Head & Neck Squamous Cell Carcinoma	G2	2011	[Not Available]	-22985	Dead	WITH TUMOR	#N/A	90	[Not Available]	#N/A	Oropharynx	Oropharynx and cervical lymph node	55	Complete Remission/Response	#N/A	#N/A	1	90	1	90	#N/A	#N/A	1	55
526	TCGA-UP-A6WW	HNSC	58	MALE	WHITE	[Not Available]	Stage IVA	Head & Neck Squamous Cell Carcinoma	G2	2013	[Not Available]	-21427	Alive	TUMOR FREE	518	#N/A	[Not Available]	#N/A	#N/A	#N/A	#N/A	Complete Remission/Response	#N/A	#N/A	0	518	0	518	#N/A	#N/A	0	518
527	TCGA-WA-A7GZ	HNSC	58	MALE	WHITE	[Not Available]	Stage II	Head & Neck Squamous Cell Carcinoma	G2	2012	[Not Available]	-21207	Dead	TUMOR FREE	#N/A	625	[Not Available]	#N/A	#N/A	#N/A	#N/A	Complete Remission/Response	#N/A	#N/A	1	625	0	625	0	625	0	625
528	TCGA-WA-A7H4	HNSC	69	MALE	WHITE	Stage II	Stage II	Head & Neck Squamous Cell Carcinoma	G3	2013	[Not Available]	-25363	Alive	TUMOR FREE	443	#N/A	[Not Available]	#N/A	#N/A	#N/A	#N/A	Complete Remission/Response	#N/A	#N/A	0	443	0	443	0	443	0	443
